# Supplementary material for: Laminin-associated integrins mediate Diffuse Intrinsic Pontine Glioma infiltration and therapy response within a neural assembloid model
Source: Acta Neuropathol Commun. 2024 May 5;12:71. doi: 10.1186/s40478-024-01765-4 (PMC11070088; doi:10.1186/s40478-024-01765-4)
Supplement: Supplementary file 2 — Additional file 2. RNA sequencing analyses details and parameters. [file 40478_2024_1765_MOESM2_ESM.csv]

	baseMean	log2FoldChange	lfcSE	stat	pvalue	padj
TRNP	439.2956039	-0.663871724	0.849080397	-0.781871454	0.434290123	0.999777511
TRNT	91.01295402	-3.681931826	1.324332986	-2.780216051	0.005432274	0.273631993
CYTB	55536.49979	0.666656623	1.240728725	0.537310541	0.591053125	0.999777511
TRNE	5.726141988	-0.732776248	1.925252606	-0.380613041	0.703490403	NA
ND6	20141.63996	0.935311282	1.414207855	0.66136762	0.508376586	0.999777511
ND5	67415.76921	0.62067225	1.318987554	0.470567177	0.637949851	0.999777511
TRNL2	48.34737559	-2.433337287	1.297366717	-1.875597127	0.060710621	0.83163628
TRNS2	29.52962293	-2.848052646	1.157126472	-2.461314917	0.01384288	0.443057654
TRNH	47.32239205	-3.388512006	1.378261467	-2.458540769	0.013950294	0.443181615
ND4	105494.0204	0.496909995	1.310581783	0.379152222	0.704574829	0.999777511
ND4L	13700.56174	0.331699181	1.162867167	0.285242537	0.775458334	0.999777511
TRNR	59.84561613	-3.199589708	1.826425718	-1.751831282	0.079802823	0.928037293
ND3	11724.52985	0.613996076	1.325820269	0.463106569	0.643287982	0.999777511
TRNG	53.24017929	-3.972739131	1.785385015	-2.225144211	0.026071559	0.606210836
COX3	64887.28567	0.861216347	1.219814014	0.70602267	0.48017404	0.999777511
ATP6	31455.00723	1.217632352	1.361938454	0.894043596	0.371298566	0.999777511
ATP8	4818.495816	0.563218779	1.264497089	0.445409312	0.656023984	0.999777511
COX2	63563.07538	0.650923219	1.351752792	0.481540133	0.630132664	0.999777511
TRND	3.941955403	-3.925422602	3.059726901	-1.282932343	0.19951578	NA
COX1	123685.2779	0.579200401	0.961289012	0.602524728	0.546824908	0.999777511
TRNY	323.6599362	-1.413812282	1.129598658	-1.251605844	0.210713524	0.999777511
TRNC	314.1424054	-0.092399734	1.444710931	-0.063957247	0.949004269	0.999777511
TRNW	13.77990923	-3.375575537	1.978835459	-1.705839423	0.088037981	NA
ND2	20350.25967	0.743660189	1.298277825	0.572805123	0.56677665	0.999777511
TRNM	58.924899	-3.006648312	0.952601957	-3.156248304	0.001598127	0.132389706
TRNI	32.03150858	-3.762465672	1.714018736	-2.195113504	0.028155457	0.625375761
ND1	35834.69718	1.105374704	1.33743848	0.826486392	0.408528234	0.999777511
TRNL1	80.50214513	-1.672879098	0.895989436	-1.867074578	0.061891174	0.839915111
RNR2	707378.3205	-0.028042981	0.881948708	-0.031796612	0.974634248	0.999777511
TRNV	44.94791575	-3.393250621	1.224095009	-2.772048409	0.005570475	0.276097906
RNR1	54539.77477	-0.242388782	0.808538813	-0.299786205	0.764340239	0.999777511
TRNF	194.1528544	-2.3408945	0.911750939	-2.567471445	0.010244323	0.376313347
EPS8L1	270.9875072	-0.93777968	1.163460419	-0.806026286	0.420227693	0.999777511
NLRP2	83.76424703	-0.610961802	0.782777912	-0.780504653	0.43509389	0.999777511
LENG8	27.55202052	0.06560612	1.239479948	0.05293036	0.957787395	0.999777511
LENG8-AS1	9.873571047	0.035243047	2.048670703	0.017202885	0.986274761	NA
TTYH1	838.3048856	1.606785072	0.744892043	2.157071063	0.031000128	0.643230623
RPS9	18.16179193	0.449199121	1.56619892	0.286808474	0.774258974	NA
TSEN34	6.505623627	2.050113087	1.970683733	1.04030548	0.298197999	NA
CNOT3	132.8414851	0.901311542	1.212944744	0.743077165	0.457434964	0.999777511
PRPF31	10.93725847	-0.245199451	2.099533742	-0.116787573	0.907028391	NA
TFPT	3.777747768	-1.105179926	2.570146277	-0.430006625	0.667190822	NA
ZBTB9	15.82981362	-0.187888914	1.475115119	-0.127372374	0.898645681	NA
SYNGAP1	137.0460777	-0.717297132	1.176498369	-0.609688165	0.542068396	0.999777511
PHF1	109.2297727	-0.405798106	0.88802869	-0.456965085	0.647696142	0.999777511
KIFC1	12.11688309	1.587201867	1.426296519	1.112813392	0.265788583	NA
HLA-DPA2	3.530127283	-2.635567941	2.475814696	-1.064525526	0.287090697	NA
HLA-DPB1	212.9790416	-4.672796398	0.984460902	-4.74655356	2.07E-06	0.001412979
BRD2	124.9617809	-0.0307169	1.005815592	-0.030539296	0.975636954	0.999777511
TAP2	5.404145565	-0.059385549	1.765943741	-0.033628223	0.973173617	NA
HLA-DRB1	15.5747146	-2.79502658	1.759580276	-1.5884621	0.112181885	NA
PBX2	6.344459615	1.054706676	2.590647013	0.407120951	0.683919156	NA
AGER	12.60557017	0.17592786	1.733459979	0.101489427	0.91916195	NA
RNF5	136.7057884	0.094019174	0.934753148	0.100581821	0.919882428	0.999777511
AGPAT1	48.01125751	-0.333511662	0.962507839	-0.346502801	0.72896488	0.999777511
C4B	7.256667821	-0.610192127	2.150279197	-0.283773441	0.776584009	NA
DXO	12.31552609	-1.250294867	1.385447089	-0.902448659	0.366818583	NA
SKIV2L	9.199915463	-3.540245865	1.800577393	-1.966172561	0.049278681	NA
NELFE	10.52647362	-0.635400544	1.50147968	-0.423182913	0.672161813	NA
VARS1	11.17160448	-0.14887728	1.429495883	-0.104146701	0.917052931	NA
CLIC1	7.644200614	4.863117941	2.361070851	2.059708601	0.039426407	NA
DDAH2	26.89105776	1.181745457	1.414500598	0.83545066	0.403464017	0.999777511
BAG6	2.717080475	0.1486929	3.228546277	0.046055682	0.963265869	NA
PRRC2A	202.0268929	0.650777664	1.12083612	0.580618033	0.561497916	0.999777511
NFKBIL1	19.30834614	-0.086401817	1.22949076	-0.070274474	0.943975199	NA
ATP6V1G2	9.025781156	-1.245906975	1.516449315	-0.821594868	0.411307511	NA
MICA	15.69626925	-0.998594906	1.752992264	-0.569651633	0.568914001	NA
HLA-B	1679.539058	-0.211531574	0.907013849	-0.233217579	0.815592456	0.999777511
RPL3P2	124.0269387	-0.134656903	1.110945517	-0.121209277	0.903525277	0.999777511
HLA-C	1802.632535	-0.208950617	0.908816096	-0.229915181	0.818157679	0.999777511
TCF19	36.78584807	0.469810751	0.994411199	0.472451186	0.636604776	0.999777511
FLOT1	24.57217191	0.664217891	1.418237536	0.468340369	0.639541204	0.999777511
TUBB	567.984259	1.163492247	0.763674794	1.523544127	0.12762263	0.999777511
MDC 1.00	29.09262653	0.39946205	1.217452031	0.328113174	0.742826094	0.999777511
ATAT1	17.7939329	-0.172067079	1.350312456	-0.127427602	0.898601971	NA
MRPS18B	6.42469773	0.599084228	1.717824515	0.348745884	0.727280094	NA
PPP1R10	3.264753967	-0.307379941	2.597687519	-0.118328297	0.905807537	NA
PRR3	2.946374648	0.91944836	2.303567064	0.399141129	0.689789218	NA
GNL1	25.89865882	0.012809228	1.023996739	0.012509051	0.990019482	0.999777511
HCG18	52.22726303	-0.371706309	0.897141745	-0.414322832	0.678637695	0.999777511
HLA-L	32.28717873	-0.422421449	0.965480278	-0.437524679	0.661730882	0.999777511
HCG17	3.257697849	-0.766201262	2.283702034	-0.33550842	0.737241594	NA
TRIM26	32.74765666	0.382749529	1.001699662	0.382100088	0.702387126	0.999777511
RNF39	25.04111397	-2.07339212	1.250440791	-1.658128986	0.097291435	0.983568157
PPP1R11	61.51040146	-0.871227713	0.925115122	-0.941750592	0.346320347	0.999777511
POLR1H	28.22093701	-1.238899806	1.105060148	-1.12111527	0.2622388	0.999777511
ZNRD1ASP	7.208116682	-0.975079686	1.607645851	-0.606526422	0.544165242	NA
HLA-A	1714.596011	-0.391507083	0.716197648	-0.546646702	0.584621477	0.999777511
HLA-K	4.441236288	0.936151364	1.945515644	0.481184187	0.630385598	NA
HLA-H	9.786604883	-1.076828744	1.483133242	-0.726049901	0.46780818	NA
MICE	12.55396009	-7.140974329	2.151335582	-3.319321443	0.000902365	NA
HLA-F-AS1	3.026399393	-3.515097294	2.738173884	-1.283737791	0.199233717	NA
GABBR1	46.92325087	1.006441803	1.163633865	0.864912782	0.387086662	0.999777511
ZNF311	5.953431878	-0.78611079	1.714502198	-0.458506726	0.646588431	NA
SMBD1P	55.04996474	-0.104775402	1.283563277	-0.081628545	0.934942102	0.999777511
DAXX	11.09459594	0.22192963	1.620481638	0.136952882	0.891068039	NA
RGL2	15.58040222	-0.10880361	1.17827044	-0.092341797	0.926426481	NA
WDR46	31.17808355	-0.092580206	1.178567516	-0.078553163	0.937388043	0.999777511
RXRB	4.966516134	-0.110032441	2.397340475	-0.045897711	0.963391778	NA
C4A	2.778154518	-1.528769842	3.214652682	-0.47556299	0.634385747	NA
SNORD48	16.8397873	1.185269834	1.628225207	0.727952023	0.466642956	NA
HSPA1B	7.024867136	1.827336116	2.225693024	0.821018935	0.411635483	NA
CCHCR1	46.947969	0.544971804	0.999740431	0.545113299	0.585675596	0.999777511
VARS2	17.15525726	-0.723011571	1.276629822	-0.566343946	0.571159992	NA
DDR1	267.9935482	0.989872723	0.903798367	1.095236238	0.273413154	0.999777511
PPP1R18	67.89851742	-0.010698122	0.952611211	-0.011230313	0.991039695	0.999777511
TCF20	122.6141192	0.262349323	0.804285459	0.326189315	0.744281125	0.999777511
CYP2D7	25.40276211	-0.060972935	1.222828966	-0.049862194	0.960232205	0.999777511
LOC102723722	10.18270794	-1.338183498	1.40992335	-0.949117907	0.342560648	NA
CYP2D6	4.976200925	-0.661702988	1.840386892	-0.359545588	0.71918698	NA
NDUFA6-DT	5.512181413	-2.743507926	2.104819916	-1.303440691	0.192424352	NA
PHETA2	3.490217665	-1.939311748	2.180961071	-0.889200534	0.373895316	NA
MUC6	2.656006433	2.058389291	3.281471679	0.627276263	0.530478161	NA
AP2A2	122.7052806	0.607606718	1.096271788	0.554248249	0.579408962	0.999777511
LOC124900588	282.4601814	-0.718973174	0.973820161	-0.738301796	0.460331075	0.999777511
SALL3	446.1129731	0.582886765	0.998934995	0.583508204	0.559551236	0.999777511
LRRC37A2	81.75210595	-0.057875308	0.836057807	-0.069224051	0.944811279	0.999777511
ARL17A	16.04180126	0.24825908	1.170837451	0.212035479	0.832079355	NA
KANSL1	18.96602305	0.289706351	1.140196518	0.254084578	0.799430217	NA
MAPT	31.32040017	-1.845073162	1.146801699	-1.608885968	0.107641278	0.997910854
LRRC37A3	88.0392607	-0.813408721	0.890649434	-0.913275965	0.36109742	0.999777511
PLEKHM1	2.476306669	-0.677423771	2.809636963	-0.241107225	0.809472013	NA
ABR	54.99274859	0.00791589	1.129287395	0.007009632	0.994407168	0.999777511
NXN	2419.106523	0.393595091	0.669649759	0.587762611	0.556691643	0.999777511
RPH3AL	13.39413963	1.331543019	1.370646643	0.971470675	0.331313949	NA
FMN1	558.6409239	0.206775782	1.380765512	0.149754452	0.880958346	0.999777511
ARHGAP11A	50.89758889	1.137393128	0.969031054	1.173742702	0.240498101	0.999777511
GOLGA8N	13.22420801	-1.041864664	1.343173254	-0.77567407	0.437941454	NA
WHAMMP1	10.83489492	-0.596828467	1.426373165	-0.418423791	0.675637295	NA
LOC102724078	6.969351088	0.145936354	1.698752709	0.085907945	0.931539596	NA
CHRNA7	2.459178228	0.52321823	2.408071338	0.217276881	0.827992573	NA
OTUD7A	19.17735103	0.533419475	1.108029751	0.481412592	0.630223289	NA
KLF13	271.511007	0.157234139	0.747979384	0.210211862	0.833502322	0.999777511
LOC107984092	21.79464178	0.612391788	1.182999508	0.517660222	0.604695356	0.999777511
LINC02352	6.405743098	0.35403378	1.80351761	0.196301815	0.844373941	NA
MTMR10	145.4472355	0.070464278	0.73740213	0.095557465	0.923872048	0.999777511
FAN1	141.2602986	-0.40686043	0.899082864	-0.452528289	0.650888447	0.999777511
HERC2P10	2.41825276	1.888232762	3.375880911	0.559330383	0.575936264	NA
LOC101930434	28.06180007	1.775907006	1.262834853	1.406286026	0.159639208	0.999777511
LOC100288637	127.873251	1.439324209	0.884477339	1.627316095	0.103669981	0.99555579
ARHGAP11B	3.897598781	1.536282339	2.078539622	0.739116215	0.459836431	NA
GOLGA8H	2.74631687	-0.863793839	2.359087003	-0.366155991	0.714248679	NA
ARHGAP11B-DT	3.237339835	-0.311961057	2.273080001	-0.137241565	0.890839857	NA
LOC105376704	3.734818017	-1.094569464	2.438819495	-0.448811184	0.65356787	NA
LOC105370751	5.945359909	-0.811950726	1.750301255	-0.463891986	0.642725135	NA
HMGN2P5	3.614883655	2.595437223	2.629059685	0.987211221	0.323539102	NA
TJP1	277.8338978	0.893731391	0.897180669	0.996155425	0.319174634	0.999777511
FAM189A1	57.19293275	-2.123401448	0.886226545	-2.396002986	0.016574955	0.475379687
APBA2	386.4779855	0.372515447	0.860882163	0.432713631	0.665222826	0.999777511
PDCD6IPP2	91.59159567	-0.980344825	0.817619919	-1.199022678	0.230519128	0.999777511
HERC2	1555.305918	0.137792666	0.740851137	0.185992379	0.852450737	0.999777511
OCA2	9.188565851	0.663899829	1.663451994	0.399109701	0.689812374	NA
TUBGCP5	66.69768315	0.365157867	0.830307918	0.439786084	0.660092048	0.999777511
SMIM10L1	104.3532492	0.059295409	0.781379526	0.075885542	0.93951016	0.999777511
TAS2R18P	6.882088204	0.607611861	1.908815208	0.31831885	0.750243088	NA
TAS2R30	2.952232895	-0.008746412	3.146968743	-0.002779313	0.997782432	NA
TAS2R68P	5.183132801	-0.440243577	2.012835314	-0.218718131	0.826869625	NA
TAS2R31	2.968554924	-0.522545302	2.323020626	-0.224942171	0.822024262	NA
TAS2R19	4.188773408	0.47776937	2.040168099	0.234181374	0.814844174	NA
IFITM10	26.9727947	-2.114636497	1.112004516	-1.901643804	0.057217737	0.81843563
DUSP8	12.52604765	-0.687074803	1.682431847	-0.408381953	0.682993281	NA
FAM20C	2213.150846	0.198962031	0.821952313	0.242060309	0.808733433	0.999777511
LINC03015	2.635648419	3.220103613	3.394471934	0.94863168	0.342807973	NA
MCCC2	1532.007406	1.070372316	0.720323782	1.485959984	0.137289706	0.999777511
BDP1	31.64465659	0.490241218	1.027840915	0.476962155	0.633389071	0.999777511
LOC441081	9.093796619	0.612153165	1.78683826	0.342590138	0.731906823	NA
GTF2H2	13.41530405	1.077323636	1.368714783	0.787106013	0.43121981	NA
CDH12P3	4.487988654	-0.747706369	2.079163268	-0.359618881	0.719132162	NA
LOC105379023	2.713463371	0.213751976	2.329884562	0.091743591	0.926901763	NA
GUSBP15	17.38231422	-0.018161872	1.498116486	-0.012123137	0.990327373	NA
LINC01881	21.75211952	-1.294644553	1.09081251	-1.186862583	0.235281828	0.999777511
LINC01237	4.355045185	-3.000288898	2.598253445	-1.154732962	0.248199797	NA
RBFOX2	765.2747869	0.120596971	0.969437631	0.124398896	0.900999447	0.999777511
CABIN1	5222.65276	-0.116161336	0.721906282	-0.160909164	0.872164945	0.999777511
GSTT2	36.89072953	1.229283938	1.25308635	0.98100497	0.326590291	0.999777511
GSTT2B	40.07303519	1.913444249	1.385686106	1.380864137	0.167320739	0.999777511
C22orf15	3.012081646	-1.094094669	2.399472714	-0.455972957	0.648409425	NA
LOC124905361	39.05161039	-2.113388462	1.146157096	-1.843890746	0.065199064	0.856835597
LSS	1153.542258	-0.264764832	0.659326639	-0.401568534	0.688001591	0.999777511
FTCD	20.93921592	-3.120184879	1.505801038	-2.072109661	0.038255216	0.708894135
GART	4058.870881	0.342257268	0.67644465	0.505964927	0.612881271	0.999777511
TMEM50B	4.178491646	1.650293094	2.050137755	0.80496693	0.420838764	NA
IFNGR2	152.1625212	-0.381634327	0.869921202	-0.43869988	0.660879014	0.999777511
PAXBP1	2956.140521	0.224046055	0.69722653	0.32133897	0.747953527	0.999777511
LOC105379618	3.700561136	0.530141866	2.055966643	0.257855286	0.796518595	NA
LINC00308	2.951426484	0.4764499	3.148078258	0.151346269	0.879702572	NA
BTG3	901.7451698	0.730421173	0.691563626	1.056187957	0.290882352	0.999777511
PCMTD2	342.9106288	0.115969769	0.845488844	0.13716298	0.890901972	0.999777511
OPRL1	57.71033946	-1.493017144	0.998500075	-1.495259922	0.13484662	0.999777511
LOC105372721	3.377936393	1.781333951	2.681498847	0.664305321	0.506494916	NA
KCNQ2	7949.536531	-0.634322439	0.773659727	-0.819898486	0.41227398	0.999777511
TAF4	719.9722686	1.02488705	1.088109795	0.941896723	0.346245518	0.999777511
CDH4	2536.117976	1.5334417	1.02945753	1.489562858	0.136339214	0.999777511
GPI	9069.614606	0.556734103	0.827139648	0.673083564	0.50089413	0.999777511
GARRE1	1231.091429	-0.352803398	0.666677165	-0.529196763	0.596668962	0.999777511
LSM14A	8.799629278	0.268646987	1.517108224	0.177078327	0.859446865	NA
ZNF43	840.1999667	0.20897896	1.066299912	0.195985161	0.84462178	0.999777511
ZNF430	501.75747	-0.119516272	0.796104391	-0.150126382	0.880664906	0.999777511
ZNF66	63.91012877	-0.066627974	0.824090984	-0.080850265	0.935561033	0.999777511
SBNO2	46.24917247	0.331927833	1.26015673	0.263402024	0.792240731	0.999777511
MED16	1940.580993	0.364982442	0.94969589	0.384315069	0.700744941	0.999777511
CTDP1	682.2951854	-0.687185289	0.865797263	-0.793702312	0.427368754	0.999777511
LOC124904095	4.172838909	0.440388365	1.968079342	0.223765554	0.822939734	NA
TBCD	2581.994083	0.811611284	0.807315705	1.005320816	0.314742395	0.999777511
B3GNTL1	11.00389797	1.056370077	1.500367553	0.704074195	0.48138657	NA
METRNL	115.1441009	0.663485648	1.208163809	0.549168617	0.582889739	0.999777511
SEPTIN9	33890.25613	1.769308911	0.927220122	1.908186491	0.056367117	0.813835027
LRRC37A	2.664884813	1.375494998	2.709716339	0.507615863	0.611722764	NA
CWC25	10.55911768	-0.94057172	1.618658302	-0.581081084	0.561185807	NA
PIP4K2B	35.12449775	-0.152163714	0.948814643	-0.160372434	0.872587703	0.999777511
SRCIN1	25.79965202	0.547554367	1.256918887	0.435632222	0.663103589	0.999777511
ARHGAP23	76.32998458	-0.447283644	1.115525911	-0.400962129	0.688448007	0.999777511
SOCS7	265.7750605	-0.586862777	0.769771539	-0.762385653	0.445829867	0.999777511
GPR179	5.126360113	-4.326923718	2.514467414	-1.720811212	0.085285087	NA
MRPL45	86.15364669	0.247087455	0.789560447	0.312943051	0.754323929	0.999777511
DDX52	103.6289662	0.380411509	0.766717572	0.49615598	0.619784366	0.999777511
SYNRG	6.393457053	0.607992224	1.647296934	0.369084779	0.712064534	NA
DUSP14	23.42101609	1.336324274	1.257126172	1.062999326	0.287782257	0.999777511
TADA2A	25.26692853	0.759800291	1.061027323	0.716098704	0.473930404	0.999777511
ACACA	74.66556456	-0.056266121	0.812489565	-0.0692515	0.94478943	0.999777511
MRM1	8.127475748	0.364886332	1.521955308	0.239748388	0.81052532	NA
DHRS11	4.111764866	1.640151619	2.094489363	0.783079469	0.433580447	NA
GGNBP2	35.73820984	0.03952773	0.922952552	0.042827478	0.96583906	0.999777511
MYO19	23.54085571	-0.049802479	1.117964232	-0.04454747	0.964468014	0.999777511
SERPINF1	113.5993047	-0.616261249	0.791983318	-0.778124028	0.436495899	0.999777511
WDR81	164.3481728	-1.294222486	0.871559713	-1.484949874	0.137557103	0.999777511
PRPF8	5.142598794	1.234743751	1.919557059	0.643244099	0.520065723	NA
SLC43A2	20.61333309	-1.99835034	1.15144099	-1.735521279	0.082648516	0.93823381
CRK	631.807578	0.382842748	0.92400866	0.414328095	0.678633841	0.999777511
DOC2B	32.92630923	0.557865341	1.267584249	0.440101194	0.659863817	0.999777511
UTP4	368.6495556	0.446149417	0.946644421	0.471295671	0.637429607	0.999777511
SNTB2	2055.676156	0.011668149	0.690581149	0.016896131	0.98651948	0.999777511
PKD1P2	9.895960763	-0.371311123	1.477151578	-0.251369682	0.801528305	NA
PKD1P1	33.29146833	0.059818427	1.149294753	0.052047942	0.958490493	0.999777511
ABCC6	6.931860704	-0.261525176	1.592376944	-0.164235721	0.869545581	NA
ABCC1	72.93121143	-0.408544461	1.064915855	-0.383640134	0.701245189	0.999777511
CEP20	31.80112426	0.15082901	0.981304234	0.153702598	0.877844236	0.999777511
NDE1	53.72840995	0.481304186	1.119346815	0.429986649	0.667205353	0.999777511
MARF1	6.003208308	-0.56031129	1.761940419	-0.31800808	0.750478808	NA
BMERB1	21.18630174	-1.021471643	1.098517909	-0.92986344	0.352441794	0.999777511
MPV17L	27.53448922	-1.629436841	1.086110808	-1.500249173	0.13354987	0.999777511
NPIPA5	3.55248958	-1.988037242	2.993891391	-0.664031183	0.506670353	NA
ABCC6P1	28.95318401	-0.984567581	1.032765229	-0.953331458	0.340422158	0.999777511
NOMO1	3.949612422	-0.752786716	2.524095058	-0.29824024	0.765519811	NA
LOC728138	3.189567688	0.129082138	2.610084429	0.049455158	0.960556572	NA
LOC124900586	46.4589471	-1.75316729	0.929545963	-1.886046909	0.059288634	0.824116757
NPIPA1	3.097340248	-5.121602669	3.596828284	-1.423921929	0.154469073	NA
LOC124905360	57.53403527	-0.592241294	1.195020266	-0.495591004	0.620183001	0.999777511
NPIPA2	26.54557706	-0.975407827	1.093546926	-0.891967052	0.372410593	0.999777511
PKD1	7815.057236	-0.388327207	0.765219679	-0.507471538	0.611824002	0.999777511
PKD1P6-NPIPP1	62.59989796	-1.648918636	0.92029089	-1.791736346	0.073175209	0.899469675
PDXDC1	104.4405056	-2.233828846	0.972613159	-2.296728999	0.021634234	0.549406968
BFAR	3.016924042	-1.650908838	2.31091095	-0.714397427	0.474981462	NA
PARN	2.733821385	-0.312837581	2.368167074	-0.132101144	0.894904291	NA
CDIP1	50.69823641	-0.161292671	1.321844159	-0.122020943	0.902882432	0.999777511
GLIS2	56.48808464	0.085205965	1.311182149	0.06498408	0.948186676	0.999777511
CAPN15	3129.375638	-0.111942406	0.934605848	-0.119774989	0.904661395	0.999777511
LOC107987417	38.40518338	-0.486984099	1.496003825	-0.325523298	0.744785053	0.999777511
RAB11FIP3	59.18216351	-0.956986902	1.222345089	-0.782910579	0.433679625	0.999777511
CPEB1	13.28749577	-1.167621589	1.369589024	-0.852534277	0.393917623	NA
GOLGA2P10	72.98292765	0.961870229	1.141254767	0.842818148	0.399330157	0.999777511
CSPG4P10	13.33822819	-0.480815039	1.267254538	-0.37941473	0.704379914	NA
UBE2Q2P6	15.65399131	-1.992432328	1.247729142	-1.596846832	0.110299854	NA
GOLGA6L9	270.2369099	-0.004655215	1.123546226	-0.004143323	0.996694116	0.999777511
UBE2Q2P2	5.958246855	-0.111150948	2.308620798	-0.04814604	0.961599854	NA
GOLGA6L4	77.2677522	0.888322763	4.565304608	0.194581269	0.845720768	0.999777511
DNM1P41	7.378131655	0.309773928	1.591980197	0.194584034	0.845718603	NA
LOC440300	3.217191261	0.169395936	2.182785584	0.077605394	0.938141951	NA
LOC101929479	2.932471852	-0.049077498	2.331264373	-0.02105188	0.983204271	NA
LOC727751	35.20005907	2.055611806	1.25203488	1.641816725	0.100627992	0.990582949
GOLGA6L10	5.593712141	1.743538687	2.193759518	0.794772022	0.426746129	NA
MEGF11	2017.982221	-0.456176183	0.719705082	-0.633837658	0.526186774	0.999777511
SORD2P	60.39928772	0.308401976	0.903292867	0.341419696	0.73278765	0.999777511
TRIM69	2.769695018	-0.880708508	2.454556826	-0.358805507	0.719740592	NA
B2M	1158.043688	-1.062479675	0.788967147	-1.346671631	0.178086013	0.999777511
PATL2	17.23489447	-1.258702598	1.162106013	-1.083122007	0.278754272	NA
CYFIP1	3857.77057	0.984619377	0.659018411	1.494069604	0.135157428	0.999777511
LOC100419579	3.908477514	-0.075683287	2.425401041	-0.031204443	0.975106497	NA
HERC2P2	630.9404916	0.23511967	0.672227221	0.349762198	0.726517171	0.999777511
LOC646214	5.71083581	-0.69702678	1.713227482	-0.406850105	0.684118084	NA
LOC105370697	26.37128422	-1.247945685	1.195913209	-1.043508572	0.296712813	0.999777511
UNC79	2.705003871	0.797946174	3.234107048	0.246728436	0.805118398	NA
TUBGCP3	926.8477609	1.202174581	0.723208702	1.66227892	0.096456862	0.982195054
ATP8A2	192.467467	-2.29378761	1.147827317	-1.998373428	0.04567619	0.758718555
PIWIL1	4.809803056	-4.231672713	2.415233202	-1.752076242	0.079760699	NA
CCDC92	827.2054193	0.137051011	0.715129755	0.191644957	0.848020325	0.999777511
DNAH10	41.7276094	0.028181265	1.308917227	0.021530211	0.982822704	0.999777511
ANO4	677.6814692	2.95992794	0.681993356	4.340112577	1.42E-05	0.004954247
GIHCG	161.2024734	-1.20460284	1.136086739	-1.060308865	0.289004108	0.999777511
LOC124902912	2.709427386	0.188783417	2.330509318	0.081005219	0.935437802	NA
OVOS2	28.21927219	-0.261261089	0.988190196	-0.264383405	0.791484498	0.999777511
LINC02367	20.74551682	1.069001589	1.29425808	0.825957053	0.408828455	0.999777511
TAS2R43	2.965926252	0.909916443	2.613023468	0.348223602	0.727672264	NA
IQSEC3	32.41358543	-3.616845114	1.347493487	-2.684128086	0.007271924	0.313221481
LOC338694	2.71244752	0.707647991	2.729057376	0.259301251	0.795402814	NA
CARS1	35.85353976	-0.531727803	1.084627034	-0.490240227	0.623963918	0.999777511
NAP1L4	61.77003405	0.711385902	0.999477049	0.711758116	0.476614573	0.999777511
SLC22A18	35.83732387	1.229357073	1.16772504	1.052779576	0.292442028	0.999777511
SLC22A18AS	2.73764793	-0.330513218	2.325075401	-0.142151613	0.886960251	NA
CDKN1C	3.406156936	1.229237601	2.325732621	0.528537799	0.597126119	NA
KCNQ1	41.8939492	0.652579771	1.099036663	0.593774341	0.552663053	0.999777511
DEAF1	1261.773952	0.833543028	0.701737965	1.18782661	0.234901728	0.999777511
DRD4	3.647737154	1.34568794	2.966413261	0.453641425	0.650086932	NA
CDHR5	5.27401279	-1.102853869	2.090035173	-0.527672397	0.597726735	NA
IRF7	15.11221636	-1.196309452	1.40428158	-0.851901406	0.394268816	NA
PHRF1	44.22631503	0.842967672	1.235551775	0.682260095	0.495074501	0.999777511
LOC143666	3.212945836	0.107761218	3.071605817	0.035083023	0.972013539	NA
MIR210	4.688852843	0.044456517	2.428345647	0.018307327	0.985393683	NA
MIR210HG	56.8551298	-0.270212301	1.313096057	-0.205782585	0.836960745	0.999777511
RASSF7	6.948574194	0.317302257	2.051908363	0.154637635	0.877106998	NA
LMNTD2	26.64692083	-1.064249506	1.470792346	-0.723589233	0.469317953	0.999777511
LRRC56	31.18200484	0.521464651	1.335195764	0.390552955	0.696127705	0.999777511
PTDSS2	193.1853422	1.130812779	0.821527288	1.376476224	0.168674243	0.999777511
MARCHF8	148.459545	-0.048447972	0.755130651	-0.064158397	0.948844104	0.999777511
ODAD2P1	10.32702421	4.264013193	1.890692604	2.255265178	0.024116689	NA
BAAT	13.32372842	-0.575175648	1.384625763	-0.415401521	0.677847994	NA
MAMDC2	6.161771066	0.101787728	2.292793108	0.044394642	0.964589833	NA
APBA1	647.8733115	-0.501240275	0.67629165	-0.741159934	0.458596473	0.999777511
RPL4P5	11.39915974	-1.723273291	1.645896529	-1.047011924	0.295094079	NA
LOC107986986	58.82789235	0.100839239	0.837926818	0.12034373	0.904210864	0.999777511
PUF60	39.79023782	-0.52232016	1.048913044	-0.497963261	0.618509937	0.999777511
ZNF623	40.68957047	0.110912574	1.00506974	0.110353112	0.912129337	0.999777511
GFUS	12.48553714	-1.055859849	1.61802638	-0.652560343	0.514039759	NA
EEF1D	19.51485914	-0.048104465	1.216431651	-0.039545555	0.968455434	NA
MROH6	2.505333623	-2.087375226	2.790061725	-0.748146612	0.454371729	NA
ZC3H3	642.6260162	0.458846251	0.938886121	0.488713424	0.625044599	0.999777511
LY6E-DT	3.745103709	-0.260409284	2.103874992	-0.123776025	0.901492615	NA
PTP4A3	27.97250548	2.092958924	1.283745883	1.630352979	0.103026916	0.99555579
LINC00824	3.961092056	-0.792804068	1.989726438	-0.398448778	0.690299408	NA
ADAM32	7.177682416	-1.199372456	1.613423927	-0.743370937	0.457257135	NA
ADAM9	6354.658048	0.720352965	0.743283252	0.969150001	0.332470353	0.999777511
FAM66D	57.32145633	-0.250817129	0.860931526	-0.291332262	0.770797216	0.999777511
LOC105377785	166.4687089	1.693592292	0.898852351	1.884171845	0.059541735	0.824116757
MYOM2	22.06528816	1.319351711	1.078360801	1.223478923	0.22114886	0.999777511
KBTBD11	4.419470962	0.278814981	1.941903219	0.143578206	0.885833551	NA
ARHGEF10	15.61866767	-0.142465905	1.425491262	-0.099941619	0.920390674	NA
ERICH1	772.5229165	-0.450783596	1.111773718	-0.40546344	0.685136887	0.999777511
LOC105379583	4.424103918	-0.054307695	1.905666645	-0.028498003	0.97726496	NA
CNTNAP2	156.6262202	0.005186281	1.118824617	0.004635472	0.996301441	0.999777511
EPHB6	4.647539844	1.036402685	1.918703105	0.540157924	0.589088127	NA
TRB	11.41118042	-0.324784387	1.338390691	-0.242667846	0.808262718	NA
MGAM	3.932274542	-0.029026681	2.148335532	-0.013511242	0.989219917	NA
SSBP1	169.4734259	0.419525862	0.779364074	0.538292534	0.590375105	0.999777511
AGK	238.9353269	0.273155282	0.74854434	0.3649153	0.715174633	0.999777511
ARMC10	157.9826784	0.772081134	0.756442994	1.020673256	0.307409269	0.999777511
LOC105375434	5.755378383	-1.259323756	1.742604541	-0.722667551	0.469884156	NA
DPY19L2P2	191.1756535	0.255312756	0.714143129	0.357509224	0.720710622	0.999777511
UPK3B	4.457973268	-1.033397998	2.037480215	-0.507194126	0.612018616	NA
DTX2	184.9758477	-0.680788377	0.733327479	-0.928355197	0.353223351	0.999777511
LOC124901474	21.57634104	-0.648139949	1.131886937	-0.572618985	0.566902702	0.999777511
FAM120B	8.162151509	-0.326197105	1.484316216	-0.219762542	0.826056093	NA
ERMARD	9.560662444	0.315007745	1.422923211	0.221380706	0.824796014	NA
LOC100506851	32.32344274	-0.137040378	1.240637346	-0.110459659	0.912044842	0.999777511
LOC105377697	3.412821594	-0.034268438	2.524959161	-0.013571878	0.98917154	NA
GTF2H2C_2	19.38679688	1.441841188	1.296846422	1.111805657	0.266221719	NA
LOC728488	57.90214648	0.338817849	1.090790143	0.310616896	0.756091881	0.999777511
GUSBP19	2.448295565	-0.048435277	2.471659176	-0.019596261	0.984365447	NA
LOC101929599	6.909470988	0.322833297	1.744710579	0.185035444	0.853201235	NA
GUSBP14	22.98018057	0.66803662	1.235240843	0.540814873	0.58863519	0.999777511
GTF2H2C	7.791549108	1.259740899	1.742753382	0.72284519	0.469775	NA
RAD17	30.40982011	0.132480045	1.039425366	0.127455082	0.898580222	0.999777511
CFL1P5	3.472879785	-0.924845223	2.166903568	-0.426804975	0.669521383	NA
CCDC125	13.15094266	0.918904348	1.422570822	0.645946292	0.518314138	NA
CDK7	2.499684816	-0.699167332	3.314090818	-0.210968066	0.83291219	NA
MRPS36	40.07981848	1.377118007	1.088450149	1.265209994	0.205796061	0.999777511
SLC45A2	12.64805253	1.004844475	1.5359436	0.654219644	0.512970307	NA
ADAMTS12	3228.908861	3.322199038	0.930362462	3.570865307	0.000355804	0.049044735
CLPTM1L	388.1645327	1.268240616	0.868960347	1.459491933	0.144429759	0.999777511
LPCAT1	208.0631192	0.444566297	0.907801657	0.489717433	0.624333864	0.999777511
SLC12A7	126.1136747	0.543948977	1.051304375	0.517403894	0.604874242	0.999777511
SLC9A3	839.6172467	-0.210939012	0.885191639	-0.238297564	0.81165031	0.999777511
CEP72	896.1949149	1.252853288	0.702325688	1.783863683	0.074445818	0.906027723
LOC105374516	2.46100049	-0.594001678	3.328653231	-0.178451054	0.858368757	NA
KCNIP4	47.48218914	-0.992096364	1.188567032	-0.834699548	0.403886896	0.999777511
BDH1	18.92476205	-0.693502692	1.160212558	-0.597737619	0.55001502	NA
ARHGEF26	2.39326179	4.689629926	3.279397144	1.430028057	0.152708967	NA
DHX36	1713.056562	0.619343039	0.771279364	0.803007402	0.421970456	0.999777511
ENPP7P4	209.2841838	-1.178172125	0.838816162	-1.40456536	0.160150563	0.999777511
LOC105379578	3.475302948	-0.057207818	2.119831191	-0.026986969	0.978470128	NA
TAMM41	113.4257432	0.40645418	0.851398179	0.477396112	0.633080083	0.999777511
ABCB11	10.09566236	0.486224547	2.118903064	0.229469935	0.818503686	NA
SPC25	52.64746659	1.952682013	0.906041629	2.155179133	0.031147819	0.643837993
NOSTRIN	28.19163259	1.444099208	1.089610538	1.325335207	0.185059997	0.999777511
KIF5C	3404.455449	-0.007888365	0.659122726	-0.011967977	0.990451164	0.999777511
CDRT15P4	2.568621388	-3.250891207	3.420756725	-0.950342707	0.341938145	NA
C2orf27A	497.9453137	-0.411222941	1.077516244	-0.381639667	0.702728657	0.999777511
LOC102724983	94.12236626	-0.266702755	0.783924588	-0.34021481	0.733694766	0.999777511
CRIM1	3549.590565	1.052454845	0.727379204	1.446913577	0.14792113	0.999777511
ADI1	404.2570708	0.219861653	0.758534433	0.289850591	0.771930543	0.999777511
TRAPPC12	1081.933364	0.192077936	0.842792656	0.227906514	0.819718919	0.999777511
SNTG2	5.457570448	0.493890878	2.227263823	0.221747811	0.824510208	NA
KIF26B	191.3457828	-1.207929604	0.776844229	-1.554918681	0.119965438	0.999777511
AKT3	18.46495125	-0.208597333	1.575056211	-0.132438025	0.89463784	NA
CEP170	20.23780888	0.277946193	1.12872584	0.246247745	0.805490458	NA
PTPRC	7.86918597	0.710283092	1.738418275	0.408580088	0.682847846	NA
PKLR	9.808785159	-1.595881006	1.527013621	-1.045099391	0.295977036	NA
CLK2	10.14238338	-0.433742246	1.459097505	-0.297267485	0.766262303	NA
SCAMP3	18.91406141	-0.474601656	1.309691332	-0.362376725	0.71707053	NA
FAM189B	4.554209274	3.006198231	2.293634056	1.310670385	0.189969148	NA
MTX1P1	23.77367578	0.310121761	1.17611505	0.263683184	0.792024055	0.999777511
GBAP1	33.25239647	0.119027537	0.987047566	0.120589464	0.904016214	0.999777511
MTX1	704.1105218	-0.009153115	0.7718447	-0.011858752	0.990538306	0.999777511
LOC100510710	13.78934154	-0.263359255	1.248048231	-0.211016889	0.832874092	NA
GATAD2B	105.4828189	-0.159262284	0.992651905	-0.160441222	0.87253352	0.999777511
PANK4	10.70539047	-1.100673197	1.402262432	-0.784926681	0.432496558	NA
PLCH2	11.91600751	-2.82932516	1.720872476	-1.644122501	0.100150901	NA
PNMA5	4.109428983	-4.006252518	3.035072675	-1.319985696	0.186839794	NA
ZNF185	54.44390749	0.089199081	0.852682977	0.1046099	0.916685358	0.999777511
NSDHL	820.6284951	-0.39157018	0.711428537	-0.550399878	0.582045132	0.999777511
CETN2	771.9867492	-1.054600375	0.790196796	-1.334604721	0.182005752	0.999777511
MAGEA3	8.965125994	-0.686668051	1.913866533	-0.358785756	0.719755369	NA
MAGEA12	2.496874123	-1.260449141	2.776577195	-0.453957896	0.649859132	NA
GABRQ	760.7924058	-1.280762191	0.715463478	-1.790115401	0.073435361	0.900295785
GLUD2	96.62895875	1.474125452	0.821824275	1.793723423	0.072857325	0.897356951
PA2G4P1	3.974994853	-0.076310309	2.021146758	-0.037755946	0.969882269	NA
C1GALT1C1	373.6011523	-0.291346376	0.690274893	-0.422072973	0.672971754	0.999777511
MCTS1	1236.491878	-1.16162126	0.674584701	-1.721979847	0.085073169	0.943158122
SEPTIN6	3458.346737	-0.656884017	0.652509439	-1.006704238	0.314076925	0.999777511
NKRF	769.7700616	-0.514153166	0.668839917	-0.768723806	0.44205729	0.999777511
UBE2A	1249.366368	-0.173340942	0.685676692	-0.252802733	0.800420655	0.999777511
STEEP1	480.3743919	-0.262350945	0.780596087	-0.336090521	0.736802606	0.999777511
BEX5	6.849705585	-3.058636342	2.007285328	-1.523767598	0.127566776	NA
TCEAL6	13.03631804	-2.508745744	1.767444997	-1.419419415	0.155776775	NA
TCEAL2	541.4668973	-0.415462939	1.085315957	-0.382803677	0.701865335	0.999777511
CCNB3	111.6625068	-2.090530105	0.968901564	-2.157628993	0.030956689	0.643230623
MAGIX	67.59182788	-1.427510489	0.87019136	-1.640455829	0.100910425	0.990727595
RN7SL262P	5.731193824	-0.965834982	1.729808851	-0.558347809	0.576606904	NA
LOC105373195	69.09285588	-0.963594665	0.84243643	-1.143818845	0.252698773	0.999777511
GPKOW	895.0463656	0.04214913	0.767193725	0.054939357	0.956186777	0.999777511
RNU4-52P	2.77130784	-2.241899227	2.443662732	-0.91743398	0.358915273	NA
WDR45	806.3538666	-0.964477116	0.688237893	-1.401371715	0.161102946	0.999777511
PRAF2	789.3209958	-0.817943115	1.151972574	-0.710036969	0.477681211	0.999777511
CCDC120	460.8639827	-0.551059744	1.067052078	-0.516431911	0.605552783	0.999777511
TFE3	1820.776573	-0.807175778	0.845925261	-0.954192782	0.339986068	0.999777511
GRIPAP1	2151.231448	-0.495397315	0.902330253	-0.549019955	0.582991756	0.999777511
KCND1	144.2113896	-2.58280919	1.053392903	-2.451895377	0.014210597	0.448392988
OTUD5	2565.217332	-0.792578996	0.822748952	-0.963330303	0.335381791	0.999777511
PIM2	541.4923818	-0.495068186	0.686944227	-0.720681776	0.471105327	0.999777511
SLC35A2	773.3632661	-1.692055926	0.764454232	-2.213416914	0.026868916	0.61536693
PQBP1	1598.974498	-0.319643891	1.015343395	-0.314813582	0.752903198	0.999777511
TIMM17B	1223.597362	-0.264342135	0.721511888	-0.366372529	0.714087116	0.999777511
LOC150417	4.265750599	-0.989426192	2.841898175	-0.348156806	0.727722424	NA
ACR	4.306676068	-1.774293722	2.122413613	-0.835979241	0.403166581	NA
LOC105373100	2.517022697	-2.095193845	2.819105287	-0.743212343	0.457353132	NA
SHANK3	2148.29395	-0.48411849	1.080626941	-0.447997798	0.654154786	0.999777511
SLC19A1	1232.957376	0.41465339	0.681661019	0.608298522	0.542989501	0.999777511
COL18A1-AS1	3.202482053	-0.249155138	2.343389213	-0.106322559	0.915326434	NA
COL18A1	882.609308	0.015304506	0.75805083	0.020189288	0.983892373	0.999777511
DSCAM-IT1	34.21642098	-2.421949143	1.213098231	-1.996498784	0.045879658	0.758769254
LOC124900473	3.003021245	-3.503651165	2.752272208	-1.273003141	0.203016927	NA
LOC105369294	15.03056591	-1.50031832	2.011942743	-0.745706271	0.45584487	NA
DSCAM-AS1	16.10896255	-1.517431934	1.741708403	-0.871231907	0.383627541	NA
DSCAM	4249.596204	-1.297327211	0.660755613	-1.963399455	0.049599777	0.780974116
PCP4	15.67540154	-1.867592096	1.394094903	-1.339644878	0.180360826	NA
MAP3K7CL	17.86552949	-0.540159977	1.150029124	-0.469692433	0.638574775	NA
CCT8	5522.526869	0.263474692	0.672563733	0.391746803	0.695245305	0.999777511
USP16	1959.313216	-0.123745638	0.709171805	-0.174493172	0.861477896	0.999777511
LOC124905005	31.80142098	-0.275869151	1.074025936	-0.256855204	0.797290552	0.999777511
RWDD2B	330.0944227	-0.01034174	0.78814961	-0.013121544	0.989530823	0.999777511
RPL23P2	48.50187369	-1.510652539	0.954130645	-1.583276407	0.113358478	0.999777511
LOC105372766	7.689276765	-0.12879132	1.767385941	-0.072871079	0.941908708	NA
LTN1	3315.979316	-0.673594712	0.740631531	-0.909486949	0.363093144	0.999777511
LOC124905004	69.0093871	-0.864479895	0.819974456	-1.054276616	0.291756292	0.999777511
RNA45SN3	2.460194079	-0.009038273	3.328213968	-0.002715653	0.997833225	NA
RPL7AP14	5.498674007	-0.340595534	1.847787259	-0.184326162	0.853757591	NA
SRC	1437.336921	-1.372532632	0.772416055	-1.776934364	0.07557904	0.913188946
LOC105372606	2.483362787	-0.083065505	2.465021096	-0.033697685	0.973118225	NA
MANBAL	1245.503918	0.506985637	0.940010677	0.539340296	0.589652069	0.999777511
GHRH	2.489011593	-1.273815205	2.451561866	-0.519593335	0.603347045	NA
RPN2	12346.81835	0.470645822	0.717096358	0.656321591	0.511617229	0.999777511
LOC100419562	2.513196152	-2.069406238	2.513330344	-0.823372162	0.410296389	NA
MROH8	379.6796731	0.461801006	0.7144492	0.646373467	0.51803752	0.999777511
MACROD2	444.3274789	-0.980809672	0.686189142	-1.429357612	0.152901475	0.999777511
SEL1L2	3.753772649	-0.643434702	2.138525983	-0.300877664	0.763507783	NA
NDUFAF5	791.8413118	0.403988335	0.688010895	0.587183049	0.557080775	0.999777511
ZNF780A	822.9732296	0.066393128	0.750893546	0.088418828	0.929543797	0.999777511
ZNF780B	1292.805517	-0.134351913	0.672753941	-0.199704386	0.841711783	0.999777511
LOC390933	360.893063	-0.68956516	0.776603892	-0.887923905	0.374581685	0.999777511
ZNF546	602.2993714	-0.105542501	0.6732114	-0.156774679	0.875422429	0.999777511
PSMC4	7073.106312	-0.683903167	0.653319669	-1.046812456	0.295186084	0.999777511
LOC124904720	5.64351599	0.856384323	1.74313794	0.491288901	0.623222129	NA
FCGBP	41.01859166	0.004657999	1.24268785	0.003748326	0.997009276	0.999777511
FBL	5929.792211	0.900343238	1.292082103	0.69681581	0.485918071	0.999777511
DYRK1B	435.154303	0.04858945	0.732328224	0.066349279	0.947099751	0.999777511
SAMD4B	6445.408932	0.102689961	0.756058139	0.135822836	0.891961338	0.999777511
GMFG	6.883756956	-2.623205369	2.017578435	-1.300175162	0.193540941	NA
LRFN1	755.1294255	-0.422140577	0.992370738	-0.425385958	0.67055534	0.999777511
FBXO17	1259.66459	0.445052014	0.737434375	0.60351406	0.546166765	0.999777511
MRPS12	765.6638179	-0.028586423	0.872802247	-0.032752462	0.973871987	0.999777511
SARS2	1362.797688	0.513420569	0.728646872	0.704621936	0.481045544	0.999777511
CCER2	44.01275055	-1.225038013	1.056843964	-1.159147476	0.246396077	0.999777511
NFKBIB	1191.631197	0.298794538	1.006150388	0.296968069	0.766490887	0.999777511
SIRT2	5559.824135	-0.814194646	0.671914281	-1.211753745	0.225606659	0.999777511
RINL	20.72511214	-1.363228039	1.092717687	-1.247557402	0.212193186	0.999777511
HNRNPL	10576.48615	1.188031455	0.97243572	1.221706927	0.221818476	0.999777511
LOC124904712	326.630431	-0.351063943	0.712968705	-0.492397408	0.622438431	0.999777511
ECH1	3232.290658	-0.191017518	1.10202137	-0.173333769	0.862389081	0.999777511
LGALS4	6.420871186	0.607562357	1.672927156	0.363173229	0.716475484	NA
LOC124904711	16.54618205	-0.820935452	1.672359048	-0.490884689	0.623508007	NA
CAPN12	12.1607026	-0.39944865	1.702169016	-0.23467038	0.814464579	NA
LOC107985291	18.85072165	0.837964317	1.140938699	0.734451656	0.462673514	NA
ACTN4	15779.78391	1.232421543	0.830392595	1.484143224	0.137770928	0.999777511
EIF3K	3874.178906	0.003954051	0.875813494	0.004514718	0.996397788	0.999777511
MAP4K1	51.34917029	-1.811248385	0.942734014	-1.921271915	0.054697436	0.810049256
ADGRL1	9877.331934	-0.682375568	0.895972071	-0.761603615	0.446296617	0.999777511
ADGRL1-AS1	338.8972084	-0.533174412	0.982035348	-0.542927923	0.58717943	0.999777511
ASF1B	1140.592772	1.25544925	0.772191348	1.62582662	0.103986544	0.996002023
PRKACA	2934.805163	-0.207833926	1.134539687	-0.183187885	0.8546506	0.999777511
SAMD1	4234.617317	0.743170411	0.855786827	0.868405995	0.385172114	0.999777511
C19orf67	14.52405977	-1.998704196	1.252335454	-1.595981484	0.110492927	NA
MISP3	293.8509527	-0.549980874	0.919929974	-0.597850804	0.549939488	0.999777511
EEF1DP1	17.15101576	-0.303267342	1.356572678	-0.223554069	0.823104307	NA
PALM3	821.2296324	0.485671663	1.370833494	0.354289318	0.723122073	0.999777511
IL27RA	721.5354351	0.141794872	0.728217523	0.194714995	0.845616072	0.999777511
RFX1	798.493747	-0.0785537	1.209202327	-0.064963239	0.94820327	0.999777511
DCAF15	2320.786418	0.9987194	0.759848632	1.314366254	0.188722981	0.999777511
PODNL1	32.39797328	-0.030736622	0.984136574	-0.031232069	0.975084465	0.999777511
CC2D1A	2203.7405	0.383453322	0.785036988	0.488452554	0.625229324	0.999777511
BRME1	992.3853887	-0.08256353	0.817810726	-0.100956771	0.919584776	0.999777511
NANOS3	47.82467185	-0.858628102	1.07404124	-0.79943681	0.424037174	0.999777511
MIR23AHG	406.9626589	-0.363873722	0.770867378	-0.472031549	0.63690427	0.999777511
LOC107985334	30.62487202	-0.83209818	1.152679608	-0.721881582	0.470367286	0.999777511
ZSWIM4	1473.076102	-0.524416961	0.882299402	-0.594375287	0.552261134	0.999777511
MUC16	8.4831595	-1.310496165	1.570495186	-0.834447744	0.404028722	NA
ZNF558	1647.950063	0.126842014	0.682636664	0.185811898	0.852592274	0.999777511
CAPS	583.5242722	-1.724177518	0.953439577	-1.808376284	0.070547957	0.883670667
VMAC	514.0065898	-1.811926905	0.96084172	-1.885770433	0.059325897	0.824116757
NDUFA11	2154.383351	0.427230193	1.086085163	0.39336712	0.694048351	0.999777511
FUT5	23.7520462	-3.505694422	1.413424981	-2.480283332	0.013127802	0.434560889
LOC101928844	18.11932952	-2.897094125	1.872738323	-1.546982881	0.121867374	NA
FUT3	43.62401745	-3.959014252	1.51122766	-2.619733848	0.008799842	0.34644004
FUT6	16.03604985	-1.895407143	1.222505282	-1.550428592	0.12103868	NA
NRTN	385.9881812	-1.158481833	0.934012965	-1.240327357	0.214854338	0.999777511
ZNF807P	7.363631888	0.143542627	1.580371543	0.090828405	0.927628939	NA
WTIP	802.1444419	-0.621867331	0.68353598	-0.909779952	0.36293857	0.999777511
UBA2	7332.565776	0.447040895	0.69697685	0.641399919	0.521262886	0.999777511
PDCD2L	246.8696687	-0.505790643	0.713725454	-0.708662751	0.478533786	0.999777511
LOC105376872	73.26874408	-0.677268893	1.273082146	-0.53199151	0.594731876	0.999777511
LOC105372105	126.6245637	-1.099359696	0.800795431	-1.372834627	0.169803763	0.999777511
LOC105372106	6.879870551	-0.873591594	1.875118223	-0.465886142	0.641297001	NA
LOC107985147	132.8991548	-1.4162346	1.211341591	-1.169145524	0.242345005	0.999777511
LOC105372107	138.7974423	-1.634691775	0.822880549	-1.98654808	0.0469725	0.765763881
CTIF	3638.62218	-1.661679264	0.79166661	-2.098963431	0.035820124	0.689242533
SLC14A2-AS1	7.362437946	0.571584474	2.134546446	0.267777951	0.788870244	NA
LOC124904260	5.700162587	-0.939223057	1.893342991	-0.496065985	0.619847857	NA
LOC101930496	2.950201193	0.898889881	2.657754605	0.338214024	0.735201908	NA
PPP1R27	15.81857477	-0.048046136	1.222390551	-0.039305062	0.968647171	NA
MCRIP1	3352.587678	0.788669498	0.842667733	0.935919897	0.349314432	0.999777511
GCGR	5.53475315	-2.250723795	1.881171452	-1.196447986	0.231521785	NA
LOC105376789	2.5365743	-2.084613659	2.613256046	-0.797707389	0.425040315	NA
FSCN2	142.5850174	-0.668970206	0.765881077	-0.873464858	0.382409753	0.999777511
ACTG1	85432.95981	0.661304535	0.68543435	0.964796315	0.334646842	0.999777511
LINC01971	35.95595775	-0.202247382	1.150558207	-0.175781965	0.860465239	0.999777511
MIR3186	12.7001221	-0.9581736	1.380972123	-0.693839929	0.487782599	NA
MIR4740	9.589274449	0.758078366	1.458744079	0.519678796	0.603287468	NA
BAHCC1	5302.263429	0.011455227	0.938327615	0.012208132	0.990259562	0.999777511
LOC100130370	73.15616375	0.011240715	1.110973271	0.010117899	0.991927222	0.999777511
SGSH	801.7318152	-0.039549082	0.809433688	-0.048860188	0.961030716	0.999777511
CARD14	61.34270705	-1.651929109	0.919523042	-1.796506486	0.072414002	0.894885638
EIF4A3	4186.016791	0.154329381	0.698642575	0.220898907	0.825171149	0.999777511
GAA	2475.872109	-0.088239906	0.804836816	-0.109637015	0.912697254	0.999777511
LOC124904074	22.7584761	-0.190866748	1.046602587	-0.182367931	0.855293991	0.999777511
CCDC40	413.1487872	-0.883027478	0.780865802	-1.130831284	0.25812611	0.999777511
TBC1D16	13755.12583	0.136148693	0.651542039	0.208963788	0.834476508	0.999777511
GPRC5C	143.6881391	0.862114533	0.870144174	0.990772057	0.321796897	0.999777511
RAB11FIP4	3431.420556	-1.026800675	0.724420406	-1.417409927	0.156363112	0.999777511
AK4P1	6.159944874	-0.632642072	1.70268475	-0.371555611	0.710223744	NA
EVI2A	97.60945801	0.054368568	1.250257088	0.043485911	0.965314195	0.999777511
EVI2B	27.56521095	0.43054369	1.130642997	0.380795434	0.703355048	0.999777511
OMG	593.0072282	-1.131873653	1.380897805	-0.819665039	0.412407086	0.999777511
LOC101927057	18.4205907	0.240632286	1.332739268	0.18055466	0.856717147	NA
NF1	6091.41885	-0.106185815	0.690866783	-0.153699407	0.877846753	0.999777511
LOC105371722	9.562754006	-0.862257848	1.642964154	-0.524818418	0.599709427	NA
LOC646030	2.995759617	-0.555855549	2.259866349	-0.245968329	0.805706749	NA
LOC107984974	127.7000899	0.710644322	0.736649209	0.964698411	0.334695891	0.999777511
RNF135	28.48764961	1.218110306	1.049874652	1.160243561	0.245949656	0.999777511
ADAP2	8.858968338	-1.602985579	1.67115199	-0.959209928	0.337453	NA
NOS2P2	3.413422495	1.822994801	2.196110144	0.830101717	0.406481276	NA
LINC02076	22.25558313	-0.739981847	1.795031129	-0.412239005	0.68016425	0.999777511
MIR6778	3.436199741	-0.052214765	2.122658053	-0.024598764	0.980375005	NA
SHMT1	817.1605501	0.921364208	0.705513173	1.30594898	0.191569908	0.999777511
SMCR8	3562.810413	-0.60030205	0.673929507	-0.890749022	0.373063829	0.999777511
RPL21P121	7.935098478	-0.956839063	1.996459525	-0.47926795	0.63174802	NA
RPL7AP65	34.98514102	-1.0261367	1.583147556	-0.648162388	0.516879926	0.999777511
TOP3A	3602.437124	0.003191211	0.656358115	0.004861997	0.996120703	0.999777511
MIEF2	516.4232797	-0.124434754	0.686493307	-0.181261424	0.856162384	0.999777511
FLII	3984.17592	-0.376992539	0.722546082	-0.521755704	0.601840435	0.999777511
LLGL1	5445.190138	0.062283001	0.663153875	0.09391938	0.925173199	0.999777511
POLR2A	10451.15067	0.52826661	1.069120144	0.494113419	0.621226081	0.999777511
SLC35G6	27.95350741	-0.233172905	1.002823466	-0.232516403	0.816136948	0.999777511
ZBTB4	4272.147709	0.117177743	0.771912176	0.15180191	0.879343176	0.999777511
CHRNB1	208.9201726	-0.173891735	0.866595825	-0.200660711	0.840963883	0.999777511
FGF11	756.4633007	0.461882393	0.692953336	0.666541842	0.505064829	0.999777511
TMEM102	116.0580093	-0.500464113	0.884153145	-0.566037813	0.571368076	0.999777511
SPEM3	6.376202522	-2.967427525	1.995262183	-1.487236891	0.136952256	NA
SPEM2	11.91295995	-2.187623165	1.914442837	-1.142694429	0.253165484	NA
SPEM1	3.830959281	-2.812499873	2.960517279	-0.950002857	0.342110801	NA
NLGN2	10866.2383	-0.364623529	1.117336375	-0.326332819	0.74417256	0.999777511
TMEM256	310.9608962	-0.350773687	0.971242813	-0.361159621	0.717980125	0.999777511
PLSCR3	6.13050297	1.005459197	1.743564615	0.576668733	0.564163258	NA
TMEM256-PLSCR3	6.977000247	-0.927942755	1.644539762	-0.564256807	0.572579372	NA
TNK1	121.4613032	-0.116005564	0.746390509	-0.155422078	0.87648858	0.999777511
TMEM95	2.475709698	-0.043877373	2.466536863	-0.01778906	0.985807132	NA
KCTD11	823.8405351	-1.049297219	0.836650825	-1.25416385	0.209782456	0.999777511
ACAP1	163.251228	-2.103975708	1.03572789	-2.031398139	0.042214623	0.736379584
NEURL4	5401.20984	-0.809102423	0.817447217	-0.989791641	0.322275971	0.999777511
GPS2	3313.273636	-0.059601357	0.665864826	-0.089509694	0.92867685	0.999777511
EIF5A	12048.89818	0.597305051	1.078661755	0.553746388	0.579752423	0.999777511
YBX2	79.76772911	0.391388614	1.05263864	0.371816689	0.710029337	0.999777511
SLC2A4	80.58391006	-0.092272144	0.821714656	-0.112292197	0.910591728	0.999777511
CLDN7	22.9998743	-0.397318729	1.052153541	-0.377624285	0.705709721	0.999777511
ELP5	2397.083972	-0.365686363	0.737521566	-0.495831416	0.620013357	0.999777511
CTDNEP1	3015.778302	-0.382077943	1.051979822	-0.363198927	0.716456289	0.999777511
RPS4XP17	27.84052657	-1.01241673	1.031093155	-0.981886773	0.326155633	0.999777511
LOC124903890	25.7126146	-1.142466957	1.057460116	-1.080387751	0.279969548	0.999777511
VPS53	4811.251412	-1.197270404	0.853433656	-1.402886323	0.16065074	0.999777511
RFLNB	1079.176649	0.948404338	0.82070604	1.15559566	0.247846584	0.999777511
C17orf97	157.8249456	-0.085881604	1.084642082	-0.079179672	0.936889713	0.999777511
BCO1	2.537380711	-3.254512161	2.941626124	-1.106364991	0.268568572	NA
PKD1L2	34.28284467	-4.764767289	1.357212959	-3.510699817	0.000446929	0.05886052
GCSH	163.6203959	0.38463378	0.808161228	0.475936938	0.634119306	0.999777511
LOC105371361	8.018716838	-0.635055814	1.687768309	-0.376269545	0.706716518	NA
C16orf46	235.2772887	-1.23861967	0.849113679	-1.458720664	0.144642006	0.999777511
ATMIN	4196.016392	-0.682395504	0.879027874	-0.776307014	0.437567732	0.999777511
CENPN-AS1	287.453339	-0.514145523	0.852516982	-0.603091238	0.546447995	0.999777511
CENPN	2331.962105	0.47219668	0.758997222	0.62213229	0.533854884	0.999777511
CMC2	1297.679659	0.030147273	0.807185581	0.037348626	0.970207034	0.999777511
BCAR1	2988.698641	-0.632205619	0.666853312	-0.948043008	0.34310756	0.999777511
LOC100506281	28.09523452	-0.739608432	1.264254579	-0.585015426	0.558537344	0.999777511
CTRB1	7.503714824	-1.776774771	1.582213966	-1.122967442	0.261451322	NA
CTRB2	4.049370791	-2.18813628	2.137081242	-1.023890078	0.305887197	NA
RPS4Y1P1	2.692895917	0.716557368	2.470512696	0.290043993	0.771782582	NA
ZFP1	1248.899845	-0.202641109	0.848675851	-0.23877327	0.811281398	0.999777511
CALB2	10.18479951	-3.243172529	1.65993653	-1.953793093	0.050725691	NA
CMTR2	792.8955508	-0.395168878	0.864399543	-0.45715998	0.647556061	0.999777511
HYDIN	112.3677004	0.065379102	0.780489798	0.08376676	0.933241877	0.999777511
ARHGAP17	1510.248646	-0.463597215	0.817621417	-0.567007182	0.570709302	0.999777511
SLC5A11	6.478324193	-1.218647988	1.698061413	-0.717670149	0.472960693	NA
TNRC6A	6593.586103	-0.725541673	0.662219588	-1.095620978	0.273244677	0.999777511
NPIPB13	11.97837416	-0.59664331	1.859771908	-0.320815315	0.748350353	NA
SLC7A5P2	219.7613279	-0.81199495	0.70660481	-1.149150046	0.250494115	0.999777511
LOC101927814	2.472689564	-0.605797361	2.877991005	-0.210493139	0.833282806	NA
IGSF6	18.66503361	-0.911188479	1.209197521	-0.753548087	0.451120626	NA
METTL9	4259.680678	-0.194281236	0.720845056	-0.269518719	0.787530539	0.999777511
OTOA	3.229085844	-2.507295402	2.341880019	-1.070633586	0.284334216	NA
RRN3P1	151.0539578	-0.881706156	0.724613874	-1.216794471	0.223682424	0.999777511
NPIPB4	51.2413079	0.239059396	1.138032094	0.210063844	0.833617844	0.999777511
SMG1P4	7.71023175	-0.52025463	1.589997242	-0.327204738	0.743513038	NA
LOC100420644	104.4968107	-0.608296177	0.762086977	-0.798197837	0.424755692	0.999777511
UQCRC2	5618.131144	-0.510539977	0.738252774	-0.691551722	0.489218889	0.999777511
PDZD9	25.9912104	-0.352926027	1.049933944	-0.336141172	0.736764412	0.999777511
MOSMO	845.2216513	-0.458236019	0.701882871	-0.652866793	0.513842158	0.999777511
LOC105371129	9.647533867	-0.589167024	1.409271517	-0.418064949	0.675899632	NA
VWA3A	14.37369507	-0.560776216	1.213601384	-0.462076118	0.644026736	NA
SDR42E2	10.59803494	-2.649907996	1.481205548	-1.789021112	0.073611415	NA
EEF2K	4112.566426	-0.89817345	0.774398093	-1.159834274	0.246116287	0.999777511
POLR3E	3085.872799	-0.650641454	0.654688149	-0.993818897	0.320311045	0.999777511
CDR2	2705.449071	-0.459395982	0.723407637	-0.635044419	0.525399446	0.999777511
CDR2-DT	4.222014437	-0.616082539	2.404423588	-0.256228787	0.797774182	NA
MFSD13B	7.905834664	0.079869398	1.79082748	0.044599158	0.964426814	NA
RRN3P3	99.79848177	0.323470869	0.76611549	0.422222071	0.672862933	0.999777511
SMG1P1	57.08097924	-0.530330964	0.914193476	-0.580108017	0.561841778	0.999777511
NPIPB5	85.07616941	-0.175678586	1.138163158	-0.154352726	0.877331626	0.999777511
SMG1P3	152.5508907	-0.177639874	0.747604704	-0.237612033	0.812182017	0.999777511
NPIPB3	124.9955911	0.108747455	1.196297377	0.090903363	0.927569378	0.999777511
SNX29P1	5.211349414	-2.624056632	1.98082745	-1.324727518	0.185261543	NA
CRYM-AS1	18.68915831	-0.515126545	1.183533804	-0.435244472	0.663384986	NA
CRYM	3.691892196	0.937042562	2.065761808	0.453606296	0.650112221	NA
ANKS4B	2.5365743	-2.084613659	2.613256046	-0.797707389	0.425040315	NA
LDAF1	567.6077698	-0.078891736	0.668463352	-0.118019538	0.906052177	0.999777511
LOC107987234	958.1180746	-1.276247343	0.874174404	-1.459945906	0.144304941	0.999777511
LOC124903654	139.1518772	-1.627446535	0.80133634	-2.030915675	0.042263549	0.736536222
LOC102723692	31.90056163	-1.440114249	1.674240243	-0.860159858	0.389700929	0.999777511
XYLT1	17651.13848	-1.419399099	0.696042466	-2.039242099	0.041425871	0.731729864
TCERG1P2	7.900628226	-1.171482943	1.651724613	-0.709248342	0.478170379	NA
LOC101929566	6.81120328	-1.592142585	1.723786229	-0.923631108	0.355678412	NA
PRSS22	4.331667037	-2.991481068	2.236140905	-1.337787373	0.180965759	NA
PRSS30P	66.37664591	-2.723286747	0.897879048	-3.033021821	0.002421181	0.171698976
NPW	217.7138519	3.554552245	1.27938647	2.778325649	0.005463983	0.273631993
RN7SL219P	7.572441956	-2.77189115	1.676384917	-1.653493253	0.098230518	NA
ZNF598	5054.027536	-1.773178964	0.992652991	-1.786302948	0.07405022	0.904390088
SYNGR3	1154.843636	-0.747420312	0.720775545	-1.036966802	0.299751329	0.999777511
GFER	1890.682656	-0.329112365	0.687459593	-0.478737031	0.632125718	0.999777511
TBL3	3829.308652	-0.684071478	0.660298592	-1.036003236	0.300200633	0.999777511
RNF151	4.069728805	-2.870873046	2.423142968	-1.184772456	0.236107426	NA
SNORA78	6.623431546	-3.682568386	2.136385896	-1.723737455	0.08475525	NA
SNHG9	154.3103842	-1.026211949	1.321378854	-0.776622046	0.437381791	0.999777511
SNORA64	81.99724088	-1.042950091	0.784683496	-1.329134736	0.183803522	0.999777511
SNORA10	37.28985736	-1.237440845	0.973039594	-1.271727125	0.20347009	0.999777511
RPS2	15308.3301	0.145313198	1.249901322	0.116259737	0.907446695	0.999777511
NDUFB10	1995.635854	-0.076519157	1.11610422	-0.06855915	0.945340536	0.999777511
RPL3L	22.03757911	-4.103280223	1.491816234	-2.750526592	0.005949956	0.287186629
MSRB1	272.5635218	0.226880203	0.962876683	0.235627476	0.813721751	0.999777511
WASH3P	153.7106531	0.270119227	0.984532313	0.274362988	0.783805684	0.999777511
NMB	379.320167	1.565946148	0.95363592	1.64207966	0.100573496	0.990582949
WDR73	1561.625315	0.134184001	0.655372642	0.204744587	0.837771683	0.999777511
EGLN1P1	49.44545503	-0.390822187	0.956018993	-0.408801698	0.682685194	0.999777511
SCAND2P	214.3547104	-0.762157184	0.782932134	-0.973465197	0.330322149	0.999777511
LOC105370947	5.986079868	-0.066193286	1.784215631	-0.037099376	0.97040577	NA
ZSCAN2	503.3081233	-0.237379268	0.681110729	-0.348517882	0.727451287	0.999777511
LINC00933	2.769695018	-0.880708508	2.454556826	-0.358805507	0.719740592	NA
UBE2Q2P1	109.5853189	-1.134089866	0.885062676	-1.281366729	0.200064885	0.999777511
GOLGA6L5P	14.92899424	-0.283463318	1.379401946	-0.205497258	0.83718364	NA
UBE2Q2P12	4.722931633	-0.836624459	1.853369098	-0.451407364	0.651695977	NA
LOC102724191	12.85123728	-1.213558531	1.342027611	-0.904272402	0.365850977	NA
LOC102724135	31.48382025	0.547616335	1.066171271	0.513628861	0.607511498	0.999777511
CSPG4P5	817.6228239	-0.203645386	0.727456975	-0.279941485	0.779522399	0.999777511
LOC100288367	350.9654473	-1.311769381	0.702558914	-1.867130792	0.061883325	0.839915111
UBE2Q2P8	3.432163757	-0.07234577	2.199837875	-0.032886864	0.973764808	NA
LOC105376722	218.9093972	-1.627804587	0.734794166	-2.215320511	0.026738073	0.614708965
GOLGA2P7	11.45360401	0.867046294	1.542946451	0.561941922	0.57415559	NA
CSPG4P11	3.486992022	-0.065476495	2.147636864	-0.030487694	0.975678108	NA
EFL1P1	79.3710269	0.581579206	0.832579612	0.698526841	0.484847778	0.999777511
LOC642677	7.354753508	0.318778304	1.581535229	0.201562569	0.84025871	NA
LOC105370935	5.413415406	0.738614823	1.763245971	0.418894944	0.675292912	NA
ADAMTSL3	29.2486076	-0.177979614	1.01967767	-0.174544976	0.861437188	0.999777511
SH3GL3	159.2622151	-1.26446533	1.149190624	-1.100309473	0.271197306	0.999777511
UBL7-DT	113.8711472	0.41147677	0.746456621	0.55124003	0.581469142	0.999777511
UBL7	1404.41182	0.039882613	0.708302122	0.056307347	0.955096966	0.999777511
SEMA7A	805.5397982	-0.83003764	0.683570015	-1.214268651	0.224645153	0.999777511
CCDC33	3.714460003	-0.677924855	2.448825552	-0.276836729	0.781905477	NA
STRA6	107.5567541	-1.022905367	0.806998483	-1.267543109	0.204961159	0.999777511
ISLR	96.57094426	1.448566006	0.941723139	1.538207936	0.123997781	0.999777511
GOLGA8A	1537.496069	0.33927295	0.891742598	0.380460629	0.703603516	0.999777511
ACTG1P15	5.703574181	0.300945632	1.791521136	0.1679833	0.866596417	NA
LPCAT4	1874.37993	-0.153639486	0.925557135	-0.16599676	0.8681595	0.999777511
NUTM1	5.180504128	0.36342486	1.798276417	0.202096216	0.839841506	NA
NOP10	1298.486803	-0.320086653	0.784531135	-0.407997387	0.683275593	0.999777511
SLC12A6	1600.828131	-0.374198835	0.662383535	-0.564927742	0.572122913	0.999777511
GOLGA8O	12.84272687	0.348820034	1.545608026	0.225684668	0.821446684	NA
GOLGA8K	3.671324742	1.359935789	2.451754986	0.554678504	0.579114582	NA
PWRN3	15.4580957	7.379852135	2.287539291	3.226109455	0.001254854	NA
PWRN1	14.00012354	7.237013392	2.616747266	2.765652414	0.005680905	NA
NDN	2649.885325	-0.408726039	0.652411204	-0.626485316	0.530996666	0.999777511
MAGEL2	313.7785767	-1.730331904	0.897824304	-1.927250015	0.05394848	0.805693757
MKRN3	1017.344914	-0.292935563	0.704907791	-0.41556579	0.677727764	0.999777511
GOLGA6L2	2.549069785	-3.261560658	3.014159905	-1.082079505	0.279217202	NA
LOC102723564	237.5641538	-0.164372805	0.71917102	-0.228558716	0.819211915	0.999777511
NIPA2	3770.247851	0.310460988	0.741590673	0.41864198	0.675477804	0.999777511
NIPA1	3948.938056	-0.004235519	0.728658706	-0.005812762	0.995362113	0.999777511
LOC729900	38.46626489	0.257501752	1.670357827	0.154159635	0.877483869	0.999777511
LOC283683	109.0385493	-0.341064367	1.217053601	-0.280237754	0.779295103	0.999777511
PDCD6IPP1	49.08683026	0.805874412	0.869634978	0.926681231	0.354092065	0.999777511
LOC100133165	45.19712252	0.508325173	1.026960294	0.494980357	0.620613986	0.999777511
LOC101269108	2.77211425	-3.395316843	2.816610767	-1.205461856	0.228025055	NA
WHAMMP3	102.376934	0.063659402	0.773049122	0.082348456	0.934369623	0.999777511
BMS1P16	20.74141814	0.858175533	1.342690584	0.639146162	0.522727852	0.999777511
NBEAP1	4.221026005	-1.726055343	2.353316617	-0.733456489	0.463280057	NA
HERC2P3	5.426926742	0.214011732	1.768988192	0.12097974	0.903707082	NA
BMS1P15	18.96560024	-0.102563406	1.12295097	-0.091333824	0.927227343	NA
LOC389831	552.6231192	-0.207507492	0.702494102	-0.29538681	0.767698408	0.999777511
WHAMMP4	90.46493755	-0.518919447	0.955159898	-0.543280186	0.586936904	0.999777511
FTLP11	43.64912407	-2.097876169	0.979900037	-2.140908348	0.03228143	0.65987251
GOLGA6L7	27.94877295	-1.744063752	1.652279489	-1.055550083	0.291173817	0.999777511
SGPP1	513.3465376	0.063908441	0.864695861	0.073908577	0.941083131	0.999777511
NFATC4	530.282928	1.05807841	0.955817735	1.106987631	0.268299276	0.999777511
ADCY4	12.84687756	-1.18336679	1.785952018	-0.662597191	0.50758857	NA
LTB4R	249.9011286	-1.400412392	0.773073421	-1.811486922	0.070065512	0.883557705
LTB4R2	18.59089454	-0.795777098	1.154743078	-0.689137794	0.490736558	NA
CIDEB	59.99655558	-0.668721887	1.000442969	-0.668425795	0.503861834	0.999777511
NOP9	2151.541576	0.382791066	0.653677776	0.585595962	0.558147062	0.999777511
DHRS1	119.2264439	-0.44208694	0.839808044	-0.526414272	0.598600402	0.999777511
RABGGTA	532.7109862	-0.427934274	0.705978191	-0.606157923	0.54440989	0.999777511
TGM1	31.50756707	-2.141192383	1.049726795	-2.039761578	0.041374078	0.731729864
TINF2	1485.605659	0.071617011	0.683674516	0.10475308	0.916571742	0.999777511
GMPR2	1257.176527	0.032417432	0.675304699	0.048004156	0.961712931	0.999777511
NEDD8	774.1839959	0.290498854	0.763945813	0.380261073	0.703751629	0.999777511
MDP1	36.56743656	0.44952757	1.020811818	0.440362819	0.65967435	0.999777511
NEDD8-MDP1	38.67563486	-0.689198459	0.948625133	-0.726523508	0.467517902	0.999777511
CHMP4A	528.3292098	0.494616037	1.068931054	0.462720243	0.643564906	0.999777511
TSSK4	121.2998122	-0.104972386	0.856733754	-0.122526263	0.902482248	0.999777511
TM9SF1	1848.739727	0.028793985	0.660864273	0.043570195	0.96524701	0.999777511
IPO4	1674.988694	0.058271419	0.66069024	0.08819779	0.929719474	0.999777511
REC8	2060.475472	0.67209662	0.833802823	0.80606182	0.420207205	0.999777511
IRF9	989.9201943	0.28232924	0.707217247	0.399211475	0.689737389	0.999777511
RNA5SP383	9.163330161	-0.038361498	2.425693331	-0.015814653	0.987382259	NA
RNF31	2296.018544	0.245430546	0.657321258	0.3733799	0.708865717	0.999777511
PSME2	1223.084887	0.385777148	0.962380204	0.400857318	0.688525176	0.999777511
EMC9	561.152088	0.121900029	0.89175974	0.136696044	0.891271057	0.999777511
PSME1	2056.570732	0.472057672	0.805096269	0.586336927	0.557649121	0.999777511
FITM1	19.68217812	-0.622331512	1.127017671	-0.552193216	0.580815982	NA
DCAF11	2658.503601	0.077379415	0.652994357	0.118499362	0.905672001	0.999777511
PCK2	475.7189648	0.374832324	0.820747985	0.456696003	0.647889564	0.999777511
NRL	58.77611556	0.156868739	0.876085896	0.179056346	0.857893459	0.999777511
CPNE6	31.69489142	-1.38032934	1.162266833	-1.187618283	0.234983832	0.999777511
LOC105370412	10.24399143	-1.877555439	1.478672371	-1.269757572	0.204170998	NA
CARMIL3	1146.509674	-1.146421533	0.768307138	-1.492139637	0.135662543	0.999777511
DHRS4L1	35.680931	0.104300703	0.996176133	0.104701066	0.916613016	0.999777511
DHRS4L2	101.4622086	0.084177852	0.795190319	0.105858749	0.915694424	0.999777511
DHRS4	70.17053268	0.200240472	0.952802461	0.210159482	0.833543202	0.999777511
DHRS4-AS1	358.1989454	-0.434259102	0.682041479	-0.636704827	0.524317129	0.999777511
RNASE10	4.684037867	-0.810479906	1.983427324	-0.408625966	0.682814172	NA
PNP	2306.45847	0.076938029	0.699019635	0.110065619	0.912357335	0.999777511
PIP4P1	2310.716454	-0.515532273	0.806857781	-0.638938218	0.522863124	0.999777511
APEX1	6427.935956	0.383027461	0.728277886	0.525935867	0.598932768	0.999777511
OSGEP	1503.390582	-0.06076491	0.660631408	-0.09198005	0.92671389	0.999777511
KLHL33	7.63423906	-0.148833868	1.533069878	-0.097082247	0.922661079	NA
TEP1	2590.388794	-0.350167643	0.654488439	-0.535024949	0.592632606	0.999777511
PARP2	2152.013621	0.506367588	0.779337238	0.649741297	0.515859343	0.999777511
RPPH1	20926.75796	0.337148628	3.199824361	0.105364729	0.916086402	0.999777511
SNORD126	2.470270331	1.191685292	2.919523937	0.408177949	0.683143036	NA
SNORA79B	12.78651871	-0.394942797	1.319881171	-0.299226026	0.764767593	NA
CCNB1IP1	3373.376921	0.262167963	0.695167527	0.377129185	0.706077603	0.999777511
TTC5	1130.341689	0.237552113	0.783803804	0.303075989	0.761831952	0.999777511
OR11H7	2.499894257	-0.646810571	2.457847182	-0.263161427	0.79242616	NA
LOC107987192	22.83734287	0.493575361	1.475265422	0.334567159	0.737951622	0.999777511
LOC124903221	3.22484435	0.138517443	2.242452405	0.061770516	0.950745583	NA
RASA3-IT1	9.209098025	-0.483600457	1.579203201	-0.306230672	0.759429021	NA
RASA3	2211.011956	0.438553602	0.777605956	0.563979223	0.572768273	0.999777511
C13orf46	305.082657	-0.9790475	0.988611056	-0.990326271	0.32201467	0.999777511
MYO16	1204.213657	0.901183544	0.693979613	1.298573513	0.194090333	0.999777511
NALCN-AS1	7.269190725	-1.694008529	1.954668061	-0.866647674	0.386135084	NA
DDX6P2	2.480342653	-0.646757204	2.401501399	-0.26931369	0.787688298	NA
IGSF3P1	8.076900768	2.807738323	1.687759815	1.663588799	0.096194632	NA
LOC101060145	2.948200841	3.428636944	3.296174967	1.040186573	0.298253228	NA
FAM230C	10.08194945	2.811284696	1.769094877	1.58910906	0.112035773	NA
LOC100507412	10.68266915	-2.425843067	1.787132955	-1.35739373	0.174656139	NA
LOC101928416	6.876103867	-2.599889034	1.883135999	-1.380616713	0.167396842	NA
LOC100130238	11.20870341	-0.390473265	1.369051937	-0.285214355	0.775479923	NA
LOC105370091	16.88091082	-1.525231226	1.285769814	-1.186239721	0.235527644	NA
GALNT9	307.6388146	-2.224850246	0.978440175	-2.273874583	0.022973528	0.569179859
LINC02361	70.53646331	-0.443416752	0.971990254	-0.456194648	0.648250013	0.999777511
NOC4L	1278.490207	-0.904419208	0.857889779	-1.054237071	0.291774392	0.999777511
DDX51	2172.213419	-0.307519051	0.863348591	-0.356193378	0.721695751	0.999777511
EP400P1	273.9970284	-1.032201794	0.904968334	-1.140594378	0.254038758	0.999777511
MLXIP	5216.418956	-0.934306969	0.942321071	-0.991495359	0.321443757	0.999777511
LINC02985	14.59117408	-2.15931395	1.285713525	-1.679467399	0.093060987	NA
BCL7A	2846.475796	0.355461431	0.732969866	0.484960498	0.627704367	0.999777511
MORN3	43.45824218	-0.686507279	1.005680888	-0.682629338	0.494841091	0.999777511
ORAI1	669.2884146	0.146750734	0.77028022	0.190516036	0.848904778	0.999777511
SP7	16.2740169	-1.214820797	1.47925912	-0.821235969	0.411511872	NA
AAAS	3251.94421	0.120101667	0.675419315	0.177817933	0.858865963	0.999777511
MYG1	1559.25872	0.113820055	0.714084778	0.159392916	0.87335932	0.999777511
PFDN5	2688.809653	-0.237981218	0.90967005	-0.261612679	0.793620068	0.999777511
ESPL1	4007.192362	1.493286734	0.81733174	1.827026482	0.067695788	0.874072083
DUSP16	4016.336835	0.557141688	0.672297533	0.828712973	0.407266843	0.999777511
LOC107001063	3.188164306	1.110547767	2.189091075	0.507309988	0.611937332	NA
BORCS5	529.7666859	0.207986592	0.676372114	0.307503203	0.758460385	0.999777511
LOH12CR2	49.75994904	-0.393679532	0.854656257	-0.460629088	0.645064739	0.999777511
MANSC1	440.3713293	0.035157157	0.762139971	0.046129528	0.963207011	0.999777511
LOC101929053	3.933472414	1.05751724	2.075805469	0.509449106	0.610437463	NA
MORF4L1P2	95.22414288	0.48961204	0.949955592	0.515405187	0.606269908	0.999777511
RPL21P100	9.617727921	-0.700696975	1.690493316	-0.414492603	0.678513383	NA
LRP6	10596.80591	-0.077385452	0.813878756	-0.095082285	0.924249469	0.999777511
PTMAP9	25.30764063	0.34646999	1.084248911	0.319548387	0.749310706	0.999777511
BCL2L14	34.42693721	0.296566532	1.10208717	0.26909535	0.787856309	0.999777511
PEX5	1858.507829	0.181125964	0.68003226	0.266349076	0.789970381	0.999777511
CLSTN3	1822.559097	-1.154949554	0.745537076	-1.549151064	0.12134541	0.999777511
RBP5	9.055796543	-1.094634035	1.687400558	-0.648710249	0.516525679	NA
C1RL-AS1	9.761819423	-1.603211102	1.427022972	-1.123465518	0.261239837	NA
C1RL	41.71337963	0.116883808	0.914048051	0.127874905	0.898247971	0.999777511
C1R	666.3080408	2.02617306	0.744095521	2.723001285	0.006469181	0.295244437
CACNA1C-AS1	5.708622087	-1.244124233	1.74314703	-0.713723061	0.475398444	NA
CACNA1C-AS4	5.202684404	-0.440005064	2.24764486	-0.195762717	0.844795893	NA
LOC107984131	116.8497016	-1.153431656	1.172380024	-0.983837691	0.325195324	0.999777511
CACNA1C	482.1161701	-2.012708342	0.917705434	-2.193196495	0.028293225	0.625504174
DCP1B	510.5446622	-0.168903559	0.687995116	-0.245501102	0.806068455	0.999777511
LRTM2	13.34609465	0.062859354	1.326354292	0.047392581	0.962200342	NA
LOC105369601	2.672747343	1.380881092	2.698476906	0.511726111	0.608842709	NA
CACNA2D4	11.54314725	2.049407355	1.613709607	1.269997617	0.204085479	NA
RPS4XP14	11.83230973	-0.012642106	2.003167797	-0.006311057	0.994964539	NA
LOC100533654	21.36678726	0.417403951	1.514696342	0.275569392	0.782878821	0.999777511
ADIPOR2	3228.286124	0.417054072	0.659855324	0.632038655	0.527361619	0.999777511
LOC124902857	2.70419353	-1.460102587	2.491095251	-0.586128767	0.557788986	NA
ERC1	4373.097595	-0.328552044	0.750046122	-0.438042454	0.661355508	0.999777511
HMBS	1084.778327	0.820521956	1.145508255	0.716295105	0.473809149	0.999777511
VPS11	2699.201382	0.587064214	0.661781608	0.887096598	0.375026895	0.999777511
HYOU1	18691.89959	0.249780744	0.693079701	0.360392525	0.718553615	0.999777511
SLC37A4	2181.753696	0.555271735	0.652480204	0.851016983	0.394759919	0.999777511
TRAPPC4	1437.366298	0.662948069	0.796879878	0.83192974	0.405448604	0.999777511
RPS25	7150.641521	0.029857344	1.433949672	0.020821752	0.983387846	0.999777511
RPL23AP64	93.69189908	0.376605263	0.81913028	0.459762351	0.64568681	0.999777511
CENATAC	626.6264705	0.185707438	0.687653114	0.270059765	0.787114276	0.999777511
FOXR1	4.818266487	-1.549670184	2.324294618	-0.666727088	0.504946473	NA
CASP4	109.6055656	2.556985654	0.808481056	3.162703237	0.001563116	0.131601507
CASP12	3.99798154	-1.622359251	2.350723023	-0.6901533	0.490097788	NA
PGAM1P9	69.46058149	1.972754839	1.36562004	1.44458545	0.148574362	0.999777511
FAT3	19325.71868	1.657925891	0.787029796	2.106560514	0.035155692	0.685926622
NDUFB11P1	13.00817552	2.461032499	1.56388425	1.573666657	0.115564534	NA
TUBAP2	61.65173138	0.306114665	0.852462617	0.359094533	0.719524371	0.999777511
CHORDC1	1220.876194	0.595769175	0.680433227	0.875573314	0.381262038	0.999777511
NAALAD2	622.9940719	0.64193618	0.709398976	0.904901476	0.365517585	0.999777511
RAB38	87.29147926	1.613149925	0.853535459	1.8899624	0.058762989	0.824116757
CTTN	5644.000224	1.365377378	0.810173308	1.685290499	0.091932538	0.967792967
CTTN-DT	107.0716861	0.266164131	0.865214142	0.30762804	0.758365381	0.999777511
LOC105369373	2.942757544	0.983628941	2.734081327	0.359765795	0.719022285	NA
LOC107984346	2.940334381	-0.042286987	2.312980763	-0.018282464	0.985413517	NA
H2AZP4	5.449707919	0.49007602	1.949588668	0.25137406	0.801524921	NA
PPFIA1	3352.37165	0.077649006	0.653386904	0.118840774	0.905401504	0.999777511
GRM5P1	5.159553074	3.234125924	2.753561461	1.174524691	0.240184928	NA
YPEL5P2	2.983861103	-0.590014484	2.722897479	-0.216686265	0.828452853	NA
NUP160	1915.704496	0.710627897	0.656035176	1.08321615	0.278712493	0.999777511
FNBP4	3447.143469	0.602143992	0.726339641	0.829011605	0.40709784	0.999777511
AGBL2	12.26406135	2.141274363	1.427788386	1.499714093	0.133688479	NA
MTCH2	2387.221257	1.034914064	0.684712873	1.511456999	0.130672056	0.999777511
C1QTNF4	172.5563482	0.311408189	1.268145668	0.245561845	0.806021429	0.999777511
FAM180B	10.41340943	-0.61578272	1.359271993	-0.453023915	0.650531521	NA
NDUFS3	1997.291498	0.71552711	0.884986916	0.808517161	0.418792931	0.999777511
KBTBD4	437.7467103	0.751703093	0.751071757	1.00084058	0.316903887	0.999777511
PTPMT1	747.8708087	1.239933357	0.742272251	1.670456298	0.094829119	0.978215566
LDHA	810.902743	0.898720649	0.708269105	1.26889715	0.204477749	0.999777511
LOC105376577	72.90580726	-0.031385188	0.830717386	-0.037780825	0.969862433	0.999777511
GTF2H1	1026.933155	0.27500501	0.742700738	0.370277012	0.7111761	0.999777511
HPS5	983.9530888	0.369454369	0.771181014	0.479076069	0.631884514	0.999777511
ST13P5	9.657819559	-0.278149401	1.406285316	-0.197790163	0.843209243	NA
MRPL23-AS1	3.003412706	-0.59024757	2.728182345	-0.21635195	0.828713418	NA
MRPL23	542.6558436	1.046428293	0.989754148	1.057260831	0.290392564	0.999777511
LSP1	3.612669932	1.389759688	2.608687899	0.532742797	0.594211636	NA
MOB2	496.6991416	0.245012028	0.717744183	0.341364003	0.73282957	0.999777511
BRSK2	1910.96465	-0.270058439	0.828837071	-0.325828137	0.744554389	0.999777511
TOLLIP-DT	35.51641525	-0.472742912	1.083553165	-0.43628954	0.66262667	0.999777511
TOLLIP	1031.892736	0.147653261	0.785820639	0.187896899	0.850957474	0.999777511
MUC5AC	5.335893243	-2.689214948	2.279660547	-1.179655871	0.238137112	NA
HSPA12A	1755.096202	0.026818624	0.666619587	0.040230777	0.967909141	0.999777511
HSPA12A-AS1	2.945176777	-0.503718351	2.739991089	-0.183839412	0.854139437	NA
C10orf82	19.46558494	-1.240938897	1.125614361	-1.102454749	0.270264021	NA
RPL11P3	33.89017096	-0.134837007	0.960937511	-0.140318185	0.888408597	0.999777511
PTEN	2227.835468	0.192142762	0.710115083	0.27057975	0.786714272	0.999777511
KLLN	28.70808143	-0.309450256	0.977674279	-0.31651672	0.751610336	0.999777511
CFL1P1	16.73861809	-0.376210251	1.278127775	-0.294344789	0.768494451	NA
ATAD1	2936.555352	-0.060044522	0.783397326	-0.07664632	0.938904909	0.999777511
KAT6B	1737.106694	0.557754617	0.734175458	0.759702073	0.447432689	0.999777511
LINC01515	9.12085457	1.040124538	2.072179259	0.501947181	0.615704675	NA
AGAP12P	10.93274768	1.220387106	1.487209996	0.820588289	0.411880821	NA
SYT15B	15.54067069	-0.132057225	1.346363672	-0.098084364	0.921865303	NA
SEPTIN14P10	2.556932314	-3.245440571	3.011904816	-1.077537561	0.28124018	NA
LINC00999	49.41541048	-0.671441835	1.465700891	-0.458102904	0.646878513	0.999777511
LOC101929540	11.74749459	-1.034040882	1.372844504	-0.75321049	0.451323437	NA
SEPTIN7P9	4.738862202	-3.120902716	2.273269177	-1.372869851	0.169792811	NA
HSD17B7P2	100.5435121	-1.052090323	0.907134053	-1.159795865	0.246131928	0.999777511
SLC2A6	816.6137621	0.447433454	0.705871074	0.633874188	0.526162932	0.999777511
CACFD1	1737.339922	-0.225113575	0.668990975	-0.336497177	0.73649598	0.999777511
ADAMTS13	523.9560151	-1.262701866	0.804690867	-1.569176335	0.116606857	0.999777511
REXO4	1510.725574	-0.282372594	0.751647121	-0.375671756	0.707160938	0.999777511
STKLD1	182.5107084	-1.072644755	0.781287801	-1.372918858	0.169777573	0.999777511
SURF4	11070.94067	-0.899700839	0.679039757	-1.324960474	0.185184261	0.999777511
SURF2	541.0250914	0.684872286	0.978430705	0.699970148	0.483945947	0.999777511
SURF1	842.9197979	-0.78393639	0.942560016	-0.831709786	0.405572775	0.999777511
SNORD36C	17.4689242	0.806384794	1.180135516	0.683298471	0.49441826	NA
SNORD36A	87.21375189	0.531750243	0.80413966	0.661266034	0.50844172	0.999777511
SNORD36B	29.80432564	-0.040535258	0.980744982	-0.041331089	0.967031949	0.999777511
SNORD24	11.81715422	0.297022263	1.298282524	0.228780915	0.819039201	NA
RPL7A	9587.263075	0.615550195	1.080059979	0.569922233	0.568730445	0.999777511
MED22	2853.169159	0.430002846	0.675654905	0.636423776	0.524500248	0.999777511
SURF6	2382.071494	-0.324219456	0.866832495	-0.374027806	0.708383629	0.999777511
ABO	125.5189814	-4.866805153	1.223142802	-3.978934548	6.92E-05	0.015016079
LOC124902294	4.574263106	-3.06185871	2.321046024	-1.319171907	0.187111648	NA
LCN1P1	4.106408849	-5.528419895	2.816425833	-1.962920461	0.049655417	NA
IPPK	450.2962418	-0.517704359	0.735675868	-0.703712575	0.481611788	0.999777511
ECM2	74.16876452	-0.180527779	1.106786938	-0.163109785	0.870431996	0.999777511
ASPN	36.59579813	-0.111663779	1.485643018	-0.075161918	0.940085883	0.999777511
OMD	33.91961571	-0.058679686	1.407743054	-0.04168352	0.966750992	0.999777511
OGN	45.64851861	0.015416505	1.454468085	0.010599411	0.991543052	0.999777511
LOC100420779	14.51574985	-1.083130776	2.029806475	-0.533612829	0.59360943	NA
CENPP	380.49817	0.222836232	0.693772976	0.321194742	0.748062816	0.999777511
NOL8	1387.242795	-0.534865002	0.661517864	-0.808542039	0.418778616	0.999777511
SNORA84	8.370696206	-0.545745225	1.639935595	-0.332784548	0.739296923	NA
IARS1	16996.77193	-0.235771317	0.839093187	-0.280983472	0.778723077	0.999777511
PRSS47P	12.70980689	-1.200524798	1.295701564	-0.926544222	0.354163226	NA
BEND3P2	14.14302101	-1.512448949	1.543738158	-0.979731531	0.327218657	NA
NXNL2	6.301826583	-1.181598535	1.920315567	-0.615314772	0.538346864	NA
VN2R3P	2.459387668	0.57560132	3.330465393	0.172829095	0.862785767	NA
CNTNAP3	137.8407606	0.868439796	0.859865225	1.009971994	0.312508708	0.999777511
C8orf33	3857.412199	0.466557417	0.6585251	0.708488434	0.478641992	0.999777511
TONSL	3762.235963	1.209905849	0.682562815	1.772592679	0.076296226	0.914790464
VPS28	2483.335252	0.793696989	0.794391463	0.99912578	0.317733764	0.999777511
SLC39A4	24.92774096	0.893920899	1.499435044	0.596171807	0.551060458	0.999777511
CPSF1	7143.338305	0.310509734	0.784489158	0.395811377	0.692244183	0.999777511
ADCK5	458.1876884	0.525530399	0.691848124	0.759603706	0.447491503	0.999777511
SLC52A2	2530.059938	0.303390472	0.685592876	0.44252279	0.658110943	0.999777511
FBXL6	930.9300484	0.65369922	0.682125235	0.958327278	0.337897753	0.999777511
TMEM249	31.28588538	0.097832531	0.9551621	0.102425055	0.918419297	0.999777511
SCRT1	333.5785497	-2.277117965	0.963156308	-2.364224732	0.018067849	0.495947072
DGAT1	1960.117538	0.308561481	0.658419169	0.468639882	0.639327065	0.999777511
HSF1	3026.54498	0.348160576	0.793454103	0.438791071	0.660812931	0.999777511
BOP 1.00	4552.266344	0.932107901	0.776656248	1.200155028	0.230079137	0.999777511
GSDMC	3.442658889	0.838981038	3.011441494	0.278597821	0.780553485	NA
MTSS1	8433.600025	0.282038657	0.668185042	0.422096634	0.672954485	0.999777511
NDUFB9	2187.649158	0.419079591	1.003129423	0.417772205	0.676113675	0.999777511
TATDN1	326.7373468	1.008317335	0.744345589	1.354636006	0.175533556	0.999777511
RNF139	1551.02113	0.118013763	0.749249539	0.15750929	0.874843487	0.999777511
RNF139-DT	150.2601363	-0.246075817	0.803061374	-0.30642218	0.759283223	0.999777511
DLC1	1117.838287	3.55432375	0.880008684	4.038964404	5.37E-05	0.012373675
LOC124901889	2.402737141	1.947918141	2.93326962	0.664077427	0.506640757	NA
LOC100422204	15.31392578	1.375061639	1.252659488	1.097713826	0.272329471	NA
TRMT9B	373.77496	1.479786062	0.888234245	1.665986277	0.095716148	0.980452407
LONRF1	2486.866002	0.463163711	0.66624119	0.695189247	0.48693671	0.999777511
RPS3AP34	15.88267288	0.22063642	1.317932482	0.167411019	0.867046655	NA
LOC729732	152.1780658	-0.576580853	0.951841232	-0.60575318	0.544678664	0.999777511
ENPP7P6	116.021613	-0.744023402	0.775122094	-0.959878977	0.337116128	0.999777511
DEFB109E	10.46357339	-0.655783277	1.639961305	-0.399877287	0.689246902	NA
FAM86B2-DT	162.3669831	-0.674611604	0.847183651	-0.79629913	0.425858191	0.999777511
ALG1L12P	14.60759478	-0.134687346	1.320831551	-0.10197163	0.918779193	NA
FAM90A25P	7.287517037	-1.47506983	1.65954359	-0.888840666	0.374088717	NA
USP17L1	3.234529141	-0.711753903	2.553880869	-0.278695029	0.780478878	NA
USP17L7	17.23122144	-0.269384545	1.474995038	-0.182634204	0.855085044	NA
ENPP7P1	133.2800104	-0.93029057	0.952845111	-0.976329269	0.32890132	0.999777511
ALG1L13P	45.23533204	0.860579428	0.987593421	0.871390402	0.383541025	0.999777511
FAM86B3P	4.893156047	1.145516423	1.87268547	0.611697181	0.540738127	NA
PRAG1	991.3398191	1.967779818	0.973778411	2.020767555	0.043303833	0.743376639
MFHAS1	2782.150523	0.52580439	0.664748593	0.790982329	0.428954303	0.999777511
LOC124901866	9.135741869	0.982357227	1.56178222	0.628997574	0.529350644	NA
ERI1	1046.494252	0.652722723	0.762050194	0.856535079	0.391701878	0.999777511
LOC112268402	8.76737668	1.324508745	1.502506165	0.881532985	0.378029409	NA
PPP1R3B	691.0165415	-0.880853591	0.76877288	-1.145791707	0.251881348	0.999777511
PPP1R3B-DT	8.48336501	-2.57792731	1.645821751	-1.566346604	0.117267496	NA
TNKS	11954.86457	-0.010139884	0.674468968	-0.015033877	0.988005153	0.999777511
MIR124-1HG	14.43740565	-0.140990821	1.56989648	-0.089808992	0.928439002	NA
MSRA-DT	7.646947915	0.625721098	1.672509048	0.374121204	0.708314144	NA
LOC100420053	7.358998932	0.34488	1.615000859	0.213547874	0.830899652	NA
MSRA	885.8691691	0.702878136	0.724568928	0.970063867	0.332014658	0.999777511
LINC03022	43.17386183	0.388479618	0.965115558	0.402521351	0.687300379	0.999777511
PRSS51	406.1903599	0.644869978	0.743192906	0.867702009	0.385557486	0.999777511
PRSS55	13.42809233	-0.631536741	1.421695932	-0.444213652	0.656888123	NA
RP1L1	26.21208497	0.954772145	1.142725429	0.83552192	0.40342391	0.999777511
SOX7	19.63854062	0.818632377	1.134081292	0.721846294	0.470388984	NA
LOC102723313	24.63996152	-0.406810164	1.052392874	-0.386557315	0.699083963	0.999777511
PINX1	445.3689185	0.390118122	0.711183202	0.548547999	0.583315681	0.999777511
LOC101929248	54.46909327	-0.591290628	1.110367698	-0.532517858	0.594367377	0.999777511
MIR598	2.940124941	-0.083067271	2.651867765	-0.031324062	0.975011101	NA
LOC101929269	3.692097706	-1.047475278	2.125311478	-0.492857301	0.62211342	NA
RPL17P29	14.85123805	-0.134891098	1.351398978	-0.099815895	0.920490489	NA
XKR6	1168.085141	-0.469702792	0.665702421	-0.705574709	0.480452657	0.999777511
MTMR9	2344.963735	0.510971398	0.764867186	0.66805245	0.504100112	0.999777511
SLC35G5	10.88347741	-0.188747605	1.339103337	-0.140950739	0.887908858	NA
TDH-AS1	2.481959405	1.172866031	2.916650894	0.402127671	0.687590069	NA
TDH	6.168613815	-0.874423056	1.718032846	-0.508967601	0.610774934	NA
FAM167A-AS1	2.705003871	0.797946174	3.234107048	0.246728436	0.805118398	NA
FAM167A	300.6818854	1.164209034	0.985334934	1.181536342	0.237389725	0.999777511
NEIL2	1033.465419	0.297683204	0.703380332	0.423217982	0.672136229	0.999777511
SUB1P1	11.90683634	-0.326589583	1.402807991	-0.232811322	0.815907921	NA
LOC105379243	3.21617541	0.581839948	2.560058873	0.227276003	0.820209132	NA
FDFT1	12590.97977	0.444884555	0.649572576	0.684888142	0.493414509	0.999777511
CTSB	8655.733871	0.522184821	0.676480657	0.771913898	0.440165425	0.999777511
OR7E160P	74.71836183	-1.34489719	0.833376647	-1.613792748	0.106572388	0.997750062
FAM85A	4.48517796	-1.055411447	1.917052014	-0.550538764	0.581949897	NA
ENPP7P12	5.927033597	-1.032550099	1.830669056	-0.564028815	0.572734522	NA
FAM66A	5.191592301	-0.745674526	1.817104733	-0.410364088	0.681538886	NA
LOC101928095	9.96872388	-0.821925129	1.484987499	-0.553489595	0.579928204	NA
LOC107986875	3.305469996	-1.2423411	3.051277443	-0.407154421	0.683894575	NA
DEFB1	2.495858272	-0.676340994	2.524940192	-0.267864164	0.788803879	NA
GS1-24F4.2	61.23061739	1.062911067	0.865284857	1.228394393	0.219298952	0.999777511
XKR5	437.106286	0.348827634	0.690201041	0.505400041	0.61327789	0.999777511
LOC107986909	199.0371159	0.181284429	0.730739252	0.248083606	0.80406972	0.999777511
LOC100422495	126.4150445	-0.070291423	0.914521224	-0.076861445	0.938733769	0.999777511
AGPAT5	8489.672331	0.440827854	0.75138455	0.586687408	0.557413666	0.999777511
MIR8055	4.187757557	0.805442334	1.965869718	0.409712976	0.68201651	NA
MCPH1-AS1	173.6195737	0.534986322	0.77103077	0.693858588	0.487770896	0.999777511
MCPH1	2011.318266	0.007316842	0.660548134	0.011076925	0.991162073	0.999777511
LOC101928016	6.151485374	-0.378443549	1.820095557	-0.207925099	0.835287451	NA
MCPH1-DT	96.11343805	-0.713446344	0.825549548	-0.864207782	0.387473758	0.999777511
DPP6	3241.838597	-0.30179506	0.673748926	-0.447934012	0.654200821	0.999777511
TPK1	80.38055752	0.84947814	0.917609828	0.925750917	0.35457544	0.999777511
LOC105375549	133.9055085	0.570643111	0.982396068	0.580868684	0.56132896	0.999777511
TCAF1	960.97039	0.107668479	0.680007295	0.1583343	0.874193381	0.999777511
LOC112267988	26.01178571	0.151172184	1.207033478	0.125242743	0.900331379	0.999777511
TCAF2	31.50637313	-1.984128117	1.215939364	-1.631765675	0.102728859	0.99555579
TCAF1P1	117.2495388	0.48317899	0.767256583	0.629748901	0.528858883	0.999777511
EPHA1-AS1	4.620125712	1.038822671	1.98140172	0.524286751	0.60007911	NA
EPHA1	17.17576878	0.123977537	1.24386011	0.099671608	0.920605042	NA
FAM131B	2642.492239	0.179311634	0.656095987	0.273300916	0.784621911	0.999777511
ZYX	3730.335854	1.74552406	1.013786045	1.721787421	0.085108034	0.943158122
FAM131B-AS2	216.3696266	0.59358236	0.848284481	0.699744453	0.48408691	0.999777511
LOC124901856	9.552807775	2.135552522	1.503921802	1.419989071	0.155610863	NA
BCAP29	26.33408239	0.46404656	1.018059358	0.455814837	0.648523134	0.999777511
DUS4L	106.0868402	0.488223882	0.756186359	0.645639632	0.518512765	0.999777511
DUS4L-BCAP29	95.08661343	1.375049022	0.862692633	1.593903748	0.110957595	0.999777511
GPR22	138.3950573	1.440159798	1.27704914	1.127724653	0.259436223	0.999777511
LOC124901721	4.684844278	-1.149482626	1.991361481	-0.577234539	0.563781028	NA
LOC124901720	107.356357	-0.260908275	0.81144021	-0.321537277	0.747803268	0.999777511
COG5	1994.146277	0.01795932	0.698074716	0.025726932	0.979475143	0.999777511
HBP1	1918.754068	-0.480353915	0.80162942	-0.599221914	0.549024911	0.999777511
PRKAR2B	882.504152	-0.019046058	0.875155121	-0.021763066	0.982636956	0.999777511
KPNA7	4.151674484	1.18885067	1.992081667	0.596788119	0.550648851	NA
SMURF1	2698.009084	0.15770378	0.656300206	0.240292139	0.810103789	0.999777511
LOC124901807	39.39847846	0.694864633	1.211737324	0.573444936	0.566343472	0.999777511
BACH2	1577.686402	0.468400523	0.707607287	0.66194983	0.508003375	0.999777511
CASP8AP2	1956.07776	0.549115897	0.77143672	0.711809384	0.476582821	0.999777511
MDN1	5816.220455	0.626435843	0.685733524	0.913526641	0.360965629	0.999777511
PIMREGP3	34.86485943	-0.296312058	1.21637555	-0.243602445	0.807538734	0.999777511
TPBG	83.50280215	1.014675273	0.813030672	1.248015982	0.212025204	0.999777511
RNU6-130P	3.666300325	0.166640754	2.465902212	0.067578006	0.946121564	NA
IBTK	2213.266608	0.308570033	0.81316448	0.379468165	0.70434024	0.999777511
LOC102724851	12.7695723	0.257525176	1.338502391	0.192397995	0.847430463	NA
ZNF322	219.6054291	-0.011385177	0.806386759	-0.014118755	0.988735238	0.999777511
VN1R14P	5.390843669	0.476689722	1.766327431	0.269876192	0.787255504	NA
LOC105374989	5.680614914	0.357075757	2.254736374	0.158366965	0.874167643	NA
ABT1	739.7618175	-0.053101058	0.740257837	-0.071733193	0.94281424	0.999777511
HMGN4	1604.424564	0.243274966	0.8240678	0.295212318	0.767831692	0.999777511
BTN1A1	38.95276427	1.926437254	0.961176358	2.00424952	0.045043338	0.753692391
LOC285819	11.35456124	0.080832294	1.377197868	0.058693304	0.953196393	NA
BTN2A1	1098.560972	0.003761682	0.676308148	0.005562083	0.995562122	0.999777511
TMEM14C	1257.290678	0.124674123	0.71527121	0.174303287	0.861627116	0.999777511
PAK1IP1	884.7044519	0.29601719	0.724814208	0.408404232	0.682976927	0.999777511
C6orf52	26.26864469	0.367445284	1.09946417	0.334203964	0.738225653	0.999777511
GCNT2	676.7825874	0.344585885	0.679950795	0.50678062	0.612308756	0.999777511
TBC1D9B	5208.06269	0.523319989	0.665868514	0.785920911	0.431913823	0.999777511
MRNIP-DT	53.85205546	0.371754175	0.851253855	0.436713646	0.662319031	0.999777511
RN7SKP150	14.73025649	0.602351366	1.304736925	0.461664995	0.644321577	NA
MRNIP	216.6362452	0.888094632	0.932000805	0.952890413	0.340645598	0.999777511
SQSTM1	7622.466029	0.729982795	0.654837375	1.114754323	0.264955715	0.999777511
MGAT4B	3716.926506	0.716592619	0.726118365	0.986881277	0.323700844	0.999777511
LTC4S	26.43255953	0.952417514	1.055329663	0.90248341	0.36680013	0.999777511
LOC100884169	28.72247043	0.653285457	1.039996151	0.628161418	0.529898202	0.999777511
MAML1	2900.418908	0.801176145	0.724559601	1.105742225	0.268838108	0.999777511
CANX	41414.76569	0.873627821	0.663915496	1.315872014	0.188217003	0.999777511
HMGB3P22	6.899604175	-0.06771529	1.597165915	-0.042397155	0.966182096	NA
CBY3	23.27500365	0.580735234	1.068541933	0.543483804	0.586796739	0.999777511
LOC105377763	10.51448783	0.677371495	1.441078573	0.470044803	0.638323008	NA
HNRNPH1	19079.58692	0.997006173	0.747684392	1.333458587	0.182381357	0.999777511
RUFY1-AS1	67.57222641	0.569098541	0.897040509	0.634417884	0.525808142	0.999777511
PRDX2P3	14.48045756	0.828446766	1.449932332	0.571369261	0.567749361	NA
RUFY1	1543.144402	0.89898369	0.66555212	1.350733719	0.176780747	0.999777511
ADAMTS2	161.7855183	-1.916698763	0.919690917	-2.084068384	0.037153947	0.699024981
LOC105378199	3.658829257	1.904849357	2.434146175	0.782553397	0.433889418	NA
LOC100419552	5.900611826	0.921628442	1.752883189	0.525778584	0.599042056	NA
PCDHB15	53.53315759	1.131673921	0.976964973	1.158356699	0.246718502	0.999777511
PCDHB@	1188.24293	0.672637272	0.661113994	1.017430093	0.308948873	0.999777511
PCDHA@	1303.019118	-0.132912357	0.978418993	-0.135844008	0.8919446	0.999777511
STING1	95.08782952	-0.370190191	0.966439647	-0.383045327	0.701686156	0.999777511
ECSCR	6.616976329	-2.175943579	2.272117327	-0.957672191	0.338228084	NA
DNAJC18	1750.842028	0.517234669	0.660269233	0.783369334	0.433410259	0.999777511
GUSBP1	384.9873045	0.00750359	0.72670808	0.010325453	0.991761627	0.999777511
LOC105374639	107.26141	-0.971831086	0.824857567	-1.178180482	0.238724662	0.999777511
UBE2QL1	639.1047604	-0.280138542	0.668318265	-0.419169364	0.67509236	0.999777511
MED10	933.9329134	-0.556418765	1.081856394	-0.514318507	0.607029325	0.999777511
LINC02145	11.42771189	-0.44730208	1.327769018	-0.33688245	0.736205516	NA
DBET	44.90127069	4.035794122	4.585627729	0.880096327	0.378807129	0.999777511
AGGF1P1	10.45735503	-0.752011871	1.424516964	-0.527906574	0.597564181	NA
DCHS2	1620.489908	-0.24316193	0.701295454	-0.346732506	0.728792287	0.999777511
LOC101927947	15.02611498	-0.95842862	1.424536931	-0.672800121	0.501074461	NA
PRSS48	38.81869379	-0.014855833	1.158978927	-0.012818035	0.989772968	0.999777511
LOC105377485	127.4050912	0.140413398	0.967289267	0.145161745	0.884583169	0.999777511
LOC107986196	96.76540454	-0.045176202	1.040593921	-0.043413863	0.965371627	0.999777511
SH3D19	3491.244604	-0.457187841	0.76349362	-0.598810296	0.549299395	0.999777511
SNORD73B	3.41826489	1.297205556	2.501574804	0.518555573	0.604070697	NA
RPS3A	2588.548936	0.232511842	1.176089288	0.197699141	0.843280462	0.999777511
ANKRD20A12P	4.206708259	-0.567599141	1.940284138	-0.292534031	0.769878344	NA
CDC42P6	23.01981343	-0.471576018	1.046692637	-0.450539156	0.652321727	0.999777511
C1QTNF7-AS1	9.106323453	0.665081932	1.456756704	0.456549766	0.647994693	NA
CPEB2	536.7771616	-0.513103458	0.758303446	-0.676646613	0.498630197	0.999777511
CPEB2-DT	6.663882204	-0.5699597	1.787188088	-0.318914223	0.749791559	NA
HMX1	1516.646896	-0.52342245	0.712892246	-0.734223795	0.462812354	0.999777511
FAM53A	231.4777254	-0.559113711	0.785018262	-0.712230196	0.476322241	0.999777511
LOC105374349	3.012081646	-1.094094669	2.399472714	-0.455972957	0.648409425	NA
RTP4	4.437619184	0.980088484	2.46709315	0.397264483	0.691172436	NA
LOC101929130	6.44164415	-0.716253553	1.740956048	-0.41141392	0.680769048	NA
MASP1	365.0138935	-0.805681777	0.80274127	-1.003663081	0.315541038	0.999777511
RTP1	14.04170575	-2.430028218	1.436981141	-1.691064795	0.090824428	NA
NAALADL2	193.6228748	0.491028241	0.842094296	0.583103631	0.55982354	0.999777511
EEFSEC	666.1921549	0.31437445	0.784688913	0.400635774	0.688688303	0.999777511
RUVBL1	2930.542784	0.971385682	0.668401493	1.453296697	0.146141394	0.999777511
SLC9C1	13.20467173	4.062860766	1.695997978	2.395557553	0.016595109	NA
GCSAM	35.30392791	3.298796545	1.042144649	3.165392203	0.00154874	0.130989334
C3orf52	156.8282279	3.352242864	0.864338343	3.878391942	0.000105149	0.020624906
WDR82P1	2.444469021	-0.02738515	2.831926244	-0.009670149	0.992284457	NA
CADM2	2871.507223	-0.08627982	0.826144978	-0.104436657	0.916822833	0.999777511
LINC00971	11.07247836	0.97985802	1.716496254	0.570847747	0.568102854	NA
ENPP7P2	236.9450134	-0.186417747	0.918943815	-0.202860876	0.839243775	0.999777511
LINC02018	3.192587822	0.563694527	3.077937496	0.183140342	0.854687902	NA
FAM86DP	51.7213442	1.176617937	0.881313274	1.335073432	0.181852314	0.999777511
ALG1L6P	324.2638604	0.565664534	0.777058296	0.727956366	0.466640297	0.999777511
LOC124905452	5.026392304	-2.069511016	1.887700698	-1.096313106	0.272941776	NA
LOC105377161	3.871591961	3.829545156	2.551740426	1.500758117	0.133418135	NA
RYBP	1486.510525	0.577122388	0.721870668	0.799481699	0.424011154	0.999777511
LRIG1	16688.57966	0.820577985	0.772050612	1.062855171	0.287847636	0.999777511
DPPA4P1	4.204498466	0.487375283	2.424860147	0.200991089	0.840705542	NA
SLC25A26	333.8921547	-0.004790952	0.682494286	-0.007019769	0.994399081	0.999777511
MAGI1	4289.636118	0.464237919	0.713311825	0.650820444	0.515162402	0.999777511
ZDHHC3	2040.968436	0.484065084	0.738736398	0.65526091	0.512299784	0.999777511
TGM4	14.24491368	0.467471717	1.354561685	0.345109213	0.730012268	NA
PPIAP18	34.81871652	0.89549514	0.97348943	0.919881729	0.357634568	0.999777511
TMEM42	240.5302685	-0.219107983	0.826965774	-0.264954112	0.791044812	0.999777511
HNRNPA1P77	36.24517477	1.02132261	1.054049242	0.968951515	0.332569381	0.999777511
KIF15	3066.748534	1.632976659	0.870318547	1.876297667	0.060614417	0.83093578
KIAA1143	877.4385645	0.791318443	0.690791642	1.145524054	0.251992137	0.999777511
ZNF501	547.1066643	0.302410971	0.753870689	0.401144354	0.688313847	0.999777511
LOC105377056	20.21386118	0.096921846	1.153148298	0.084049767	0.933016863	NA
ZNF502	560.3336225	0.175683919	0.831830671	0.21120154	0.832730009	0.999777511
LOC100419752	23.68958301	0.085410369	1.21017059	0.070577131	0.943734312	0.999777511
LOC124905403	300.0490706	-0.310847633	0.711193807	-0.437078655	0.662054306	0.999777511
ZNF35	765.4956951	0.395616531	0.914863307	0.432432395	0.665427178	0.999777511
ZNF197	16.27387478	0.339096087	1.491851143	0.227298875	0.820191347	NA
ZNF197-AS1	23.93878496	0.025958375	1.027660919	0.025259669	0.979847843	0.999777511
ZNF660	663.9320226	0.386630599	0.776131406	0.498150952	0.61837765	0.999777511
ZKSCAN7-AS1	32.0404594	0.02226807	0.959915594	0.023197946	0.981492377	0.999777511
ZKSCAN7	465.1721113	0.158678286	0.796770506	0.199151807	0.842143997	0.999777511
ZNF852	457.478161	0.262327599	0.700663159	0.374399019	0.708107473	0.999777511
LOC101928529	44.5936911	0.380221016	0.900565346	0.422202584	0.672877155	0.999777511
CTDSPL	1371.971976	1.011959629	0.710699707	1.423892003	0.154477737	0.999777511
NDUFAF4P3	4.683622917	0.703870716	1.890841127	0.3722527	0.709704712	NA
ITGA9-AS1	21.70777036	1.046019164	1.158257029	0.903097618	0.366474088	0.999777511
RPL21P135	3.975801264	-0.437029904	1.998152041	-0.218717042	0.826870473	NA
ITGA9	1286.495084	-0.39858842	0.877618282	-0.454170598	0.649706044	0.999777511
APRG1	190.9149672	-1.015902495	0.908770903	-1.117886248	0.263615579	0.999777511
TRIM71	2304.844161	0.770613609	0.696921695	1.10573916	0.268839435	0.999777511
RPL23AP43	3.246008775	-0.758602694	2.20619213	-0.3438516	0.730957892	NA
SUGT1P2	13.55218877	0.097329408	1.233686646	0.078893136	0.937117623	NA
CNOT10	1392.26842	0.522746579	0.697403831	0.749560808	0.453519263	0.999777511
RPL30P4	4.432567348	1.305648228	2.002577096	0.651984001	0.514411493	NA
PLCL2	1210.430075	0.371501241	0.809175626	0.459110766	0.646154626	0.999777511
LOC105376972	3.786416708	-1.555804655	2.268979267	-0.685684827	0.492911877	NA
NDUFA10	3838.52013	0.252320012	0.701985241	0.359437774	0.719267621	0.999777511
TWIST2	18.45324262	0.880590571	1.307021628	0.673738332	0.500477687	NA
LOC100287387	2.705600842	0.206939331	2.312911982	0.089471339	0.928707331	NA
DGKD	2858.402293	0.402202314	0.65675185	0.61241139	0.540265608	0.999777511
SAG	2.725152445	0.20240505	2.328239527	0.086934805	0.930723334	NA
SCARNA6	7.884701588	0.697834076	1.624201093	0.429647584	0.667452017	NA
SCARNA5	17.48430871	-0.542323238	2.005729188	-0.27038707	0.786862486	NA
ATG16L1	1340.945165	0.534800603	0.776607148	0.68863724	0.49105158	0.999777511
INPP5D	26.01688491	3.783617718	1.186813255	3.188048079	0.001432367	0.123990544
CRYGD	87.65127234	0.947380992	1.200541912	0.789127795	0.430037318	0.999777511
CRYGEP	6.521139246	2.023617352	2.569758551	0.78747373	0.431004601	NA
ZDBF2	230.2781537	-1.174268623	1.367627614	-0.858617222	0.390551733	0.999777511
CMKLR2	3.442658889	0.838981038	3.011441494	0.278597821	0.780553485	NA
SNORA41	12.37310126	-1.007234915	1.310673804	-0.76848634	0.442198303	NA
SNORD51	2.762638899	-1.497976485	2.405741206	-0.622667343	0.533503147	NA
EEF1B2	2025.544306	0.471952535	1.067049935	0.442296578	0.658274607	0.999777511
NDUFS1	11181.37936	0.409543238	0.694569214	0.589636324	0.555434494	0.999777511
INO80D	1767.198034	-0.195165822	0.654298324	-0.298282626	0.765487464	0.999777511
PPIAP68	4.195829526	0.839699245	2.13337709	0.393600948	0.693875681	NA
COL3A1	29.10949668	-1.086597684	1.596715357	-0.680520594	0.496174886	0.999777511
DLX1	8.175065874	-0.476138634	1.648196016	-0.288884713	0.772669602	NA
METAP1D	400.9057906	0.379744186	0.687902215	0.552032218	0.58092628	0.999777511
LOC124905590	9.857458458	0.202651845	1.506639123	0.134505896	0.893002549	NA
LOC100420002	7.167404584	0.459413899	1.675525563	0.274190922	0.783937904	NA
HAT1	1318.826842	1.01564827	0.707425823	1.435695781	0.151088926	0.999777511
SLC25A12	963.1579126	0.297785109	0.721795938	0.412561353	0.679928021	0.999777511
DYNC1I2	2126.364572	0.73027598	0.746667895	0.978046578	0.328051288	0.999777511
NOC2LP1	17.43104629	0.736605472	1.147622011	0.641853733	0.520968158	NA
TUBA3E	4.952225806	-0.331826444	1.88242581	-0.176275974	0.860077136	NA
MIR4784	28.53771883	0.470941255	1.088946362	0.432474245	0.665396767	0.999777511
MZT2B	2896.192967	1.012088742	1.079451211	0.937595634	0.348452256	0.999777511
SMPD4	2127.342394	0.459242157	0.703825122	0.652494694	0.514082095	0.999777511
CCDC74B	82.13446082	0.005505034	0.792449807	0.006946855	0.994457256	0.999777511
ARHGAP42P2	4.939730322	-0.03746307	1.911443599	-0.01959936	0.984362975	NA
RAB6C	7.257501651	-1.691120115	1.956398889	-0.864404557	0.387365691	NA
RAB6C-AS1	8.915144055	-0.025833748	1.979246815	-0.013052313	0.989586057	NA
LOC105373616	12.75981625	-2.462023044	1.676911097	-1.468189368	0.142052791	NA
LINC02572	4.140791821	0.812391927	2.005338851	0.40511454	0.685393319	NA
LOC124905591	3.442658889	0.838981038	3.011441494	0.278597821	0.780553485	NA
HMGN1P36	49.21417259	0.751618115	1.013381947	0.741692821	0.45827347	0.999777511
TMEM131	3353.215849	0.688652233	0.710608058	0.969102765	0.332493918	0.999777511
ZAP70	111.9003041	0.657308546	0.810619018	0.810872347	0.417438982	0.999777511
C2orf92	64.74096478	-0.27485601	0.833331502	-0.329827937	0.741529977	0.999777511
RNU4-8P	4.700154387	0.3962292	1.872597562	0.211593355	0.832424294	NA
ACTR1B	2841.165782	-0.026043742	0.675431248	-0.038558686	0.969242241	0.999777511
COX5B	2279.221573	0.68244908	0.825238804	0.826971631	0.408253141	0.999777511
ANKRD36B	350.8500416	0.253786618	0.762585635	0.332797533	0.739287121	0.999777511
ANKRD36	924.7749911	0.137338656	0.703413503	0.195245976	0.845200388	0.999777511
FAHD2B	124.7223955	2.492221826	1.009229307	2.469430693	0.013532823	0.44240814
GPAT2	14.82954005	1.419786792	1.278186287	1.110782369	0.266662037	NA
LOC100419920	141.9258452	-0.366260041	0.742311507	-0.493404774	0.62172661	0.999777511
FAHD2A	733.2935796	0.399169187	0.667140058	0.598328915	0.549620487	0.999777511
FABP7P2	2.474693847	0.487141657	2.813332378	0.173154676	0.862529848	NA
KCNIP3	674.1571834	0.086422206	0.720404144	0.119963505	0.904512058	0.999777511
PROM2	144.855823	0.005476948	0.819678278	0.006681826	0.994668714	0.999777511
IGK	184.2175906	0.724456907	0.793252583	0.913273934	0.361098488	0.999777511
ELMOD3	762.4696234	0.531955698	0.699145107	0.760865938	0.446737145	0.999777511
RETSAT	933.2402373	0.187840621	0.671428074	0.279762834	0.779659468	0.999777511
PEBP1P2	6.930453392	-0.895684927	1.620374731	-0.552764068	0.580424976	NA
TGOLN2	3930.539878	0.178140996	0.675711407	0.263634732	0.792061393	0.999777511
SNRPEP11	2.474096876	1.166850755	2.557287507	0.456284541	0.648185379	NA
LOC102724579	3.984470204	-0.804717237	1.988429136	-0.404699983	0.685698055	NA
TCF7L1-IT1	2.963712529	-0.061773051	2.221231663	-0.027810269	0.977813475	NA
TCF7L1	850.2991028	0.136481312	1.385772185	0.098487553	0.921545155	0.999777511
C2orf78	4.170032145	2.206409976	2.505860809	0.880499814	0.378588606	NA
DUSP11	461.6375779	-0.089709994	0.787394693	-0.113932688	0.909291153	0.999777511
TPRKB	351.1524901	1.094948834	0.806598202	1.357489803	0.174625631	0.999777511
NAT8B	2.722938722	-0.84668608	2.389902572	-0.3542764	0.723131752	NA
LOC112268418	4.696118402	0.381465615	1.898379941	0.200942712	0.840743369	NA
ALMS1P1	4.205901848	-0.223396962	1.939400123	-0.115188691	0.908295562	NA
NAT8	2.48599146	-2.028411592	2.827414785	-0.717408568	0.473122034	NA
ALMS1-IT1	76.31793077	-0.77474232	0.848923054	-0.912617835	0.361443571	0.999777511
GNG5P4	2.717499356	0.2405406	2.80463914	0.085765258	0.931653025	NA
ALMS1	4967.778956	0.039328546	0.778363293	0.050527236	0.959702246	0.999777511
LINC01822	6.14766276	0.822147965	2.608187873	0.315218077	0.752596081	NA
NLRP3	20.0012805	0.18769965	1.091659969	0.171939665	0.863484962	NA
ZNF496-DT	718.0891217	-0.613847132	0.698688803	-0.878570159	0.379634382	0.999777511
ZNF496	5810.12361	0.068541267	0.653620073	0.10486408	0.916483662	0.999777511
LOC105373273	20.80559959	0.033501019	1.47002515	0.022789419	0.981818248	0.999777511
VN1R5	7.990496294	-0.454109254	1.691301277	-0.268496962	0.788316813	NA
GNG4	6969.72344	0.331371073	0.818994049	0.404607425	0.6857661	0.999777511
B3GALNT2	1271.114987	0.644803804	0.689876912	0.934665001	0.349960969	0.999777511
RPS21P1	5.97983016	-0.551728771	1.704956898	-0.323602768	0.746238792	NA
TBCE	955.8162805	0.154372757	0.689102923	0.224019884	0.822741831	0.999777511
LOC100418822	24.86202257	-0.50856239	1.39726637	-0.363969534	0.71588076	0.999777511
FTH1P2	2.495051861	-0.095680479	2.818923322	-0.033942207	0.972923236	NA
LOC124900442	7.771483883	-1.392466329	2.01922901	-0.689602973	0.490443897	NA
RNA5SP18	12.64678843	-1.920320454	1.52187012	-1.261816254	0.207014912	NA
DUSP5P1	126.2776462	-1.081920557	0.785815058	-1.376813216	0.168570004	0.999777511
RHOU	1321.295487	0.123206505	0.664135947	0.185513984	0.852825913	0.999777511
LOC105373124	4.544220301	-1.493193719	2.795490255	-0.534143776	0.593242065	NA
BTNL10	6.440031328	-0.261715666	1.749532054	-0.14959181	0.88108667	NA
RNF187	8742.952709	-0.276432773	0.719714029	-0.384086959	0.700913997	0.999777511
H2BU2P	80.35686271	0.15709143	1.236531117	0.127042036	0.898907128	0.999777511
MIR4666A	5.233715642	-0.4705627	1.84041567	-0.255682837	0.798195749	NA
H2BU1	434.9794363	-0.238745305	1.397686819	-0.170814593	0.864369554	0.999777511
H2AW	1064.76019	-0.928826236	0.803665796	-1.155736925	0.24778878	0.999777511
RPL23AP15	3.469863582	0.797077668	2.249050864	0.354406243	0.723034456	NA
H3-4	11.97920799	-1.209860142	1.324882296	-0.913183115	0.361146243	NA
TRIM17	226.0600796	0.239154661	0.753410404	0.317429465	0.750917753	0.999777511
HHAT	134.7082275	-0.144067709	0.782097118	-0.18420693	0.853851123	0.999777511
ST13P19	2.727575608	1.365716313	2.840999628	0.480716822	0.630717774	NA
SERTAD4	169.8123726	-4.238064992	0.981774915	-4.316737907	1.58E-05	0.005290528
F13B	26.28039637	-1.80226139	1.25606831	-1.434843452	0.151331713	0.999777511
CFH	18.05655822	-0.377177148	1.776822228	-0.212276244	0.831891528	NA
LOC124904597	202.5964897	-0.397961054	1.224707153	-0.324943847	0.745223571	0.999777511
KCNT2	1392.587281	-0.741619612	1.028787223	-0.720867829	0.470990838	0.999777511
BCAN	122302.0476	0.437506323	0.764643488	0.572170338	0.567206581	0.999777511
HAPLN2	114.7582009	0.081702528	1.105361195	0.073914779	0.941078196	0.999777511
LOC101928177	5.929638781	0.412176049	1.717036694	0.24005081	0.810290867	NA
GPATCH4	1918.956945	1.283045576	1.011221065	1.268808196	0.204509481	0.999777511
NAXE	1464.846264	0.826855738	0.742693784	1.113319858	0.265571081	0.999777511
TTC24	11.3148532	-1.096721085	1.450920176	-0.755879685	0.449721335	NA
IQGAP3	6660.370571	1.081808354	0.81119928	1.333591363	0.182337815	0.999777511
MEF2D	3729.73592	-0.602773576	0.809974081	-0.744188721	0.456762311	0.999777511
MIR9-1HG	16629.90511	1.186510066	0.800761834	1.481726545	0.138413071	0.999777511
RNVU1-19	3.704593191	-1.516640284	2.150526368	-0.705241426	0.480660005	NA
NOTCH2NLR	9.747627767	1.179780494	1.512452128	0.780044851	0.435364476	NA
NBPF26	181.6209156	1.744158828	0.876406856	1.990124582	0.046577214	0.764297562
LOC107985524	4.183120671	-0.584844704	2.049125453	-0.285411858	0.775328623	NA
PDE4DIPP2	741.4319792	-0.20985528	0.668236033	-0.314043647	0.753487889	0.999777511
PFN1P2	30.12420308	0.375236619	1.074306898	0.349282519	0.726877221	0.999777511
NBPF8	539.9608779	0.32896483	0.678911709	0.484547292	0.62799751	0.999777511
LRIG2-DT	37.33139512	-0.019256073	0.970964429	-0.019831903	0.984177468	0.999777511
LOC107985189	117.9044513	0.097948527	1.057872451	0.09259011	0.926229201	0.999777511
SLC16A1-AS1	136.7867089	0.270420791	0.865747523	0.312355258	0.754770549	0.999777511
AKR7A2P1	46.88338753	0.188062076	1.007442855	0.186672699	0.851917263	0.999777511
SLC16A1	5513.058103	0.419376116	0.788044951	0.532172835	0.594606296	0.999777511
NBPF4	42.53843925	-0.078496541	0.924311422	-0.084924344	0.932321538	0.999777511
SLC25A24P1	934.4526588	-0.069903568	0.681703385	-0.102542497	0.918326083	0.999777511
NBPF5P	17.03113624	-0.253720257	1.206044929	-0.210373802	0.833375938	NA
SLC25A24P2	6.644512622	0.248293084	1.634959935	0.151864935	0.879293465	NA
NBPF6	80.56874913	0.155578756	0.81472472	0.190958679	0.848557967	0.999777511
SLC25A24	1364.325836	0.604198216	0.832928227	0.725390491	0.468212505	0.999777511
LINC02785	3.401733421	1.841315636	2.475483331	0.743820656	0.456984982	NA
FOXO6-AS1	16.50537874	0.201135281	1.518353875	0.132469304	0.894613101	NA
FOXO6	1563.632999	0.31601954	1.137206346	0.277891115	0.781095944	0.999777511
LOC102723924	16.99989556	-0.251650459	1.222168726	-0.205904843	0.836865242	NA
MED18	287.095547	-0.013298714	0.937842753	-0.014180111	0.988686288	0.999777511
SESN2	1286.310732	-0.444813539	0.673224507	-0.660720955	0.508791283	0.999777511
ATP5IF1	1596.611894	0.306419017	0.934135475	0.328024173	0.742893385	0.999777511
DNAJC8	2672.663171	0.768108027	0.668043156	1.149788033	0.250231185	0.999777511
RPS6KA1	1128.597057	-0.259863354	0.661003353	-0.393134699	0.694219997	0.999777511
ID3	1409.264395	-0.343594275	0.661316059	-0.519561366	0.603369331	0.999777511
LOC105376859	13.05793623	-0.112267778	1.257056432	-0.089310054	0.928835504	NA
LOC124903876	3.263346655	-1.799024784	2.238496729	-0.803675414	0.421584457	NA
LOC101928163	17.95940503	0.339601081	1.539540176	0.220586046	0.825414767	NA
E2F2	2367.419701	1.200161186	0.787648502	1.523726869	0.127576955	0.999777511
ASAP3	2971.73643	0.29071581	0.661334962	0.439589356	0.660234551	0.999777511
LOC124903875	35.13869334	-0.675403536	0.979125603	-0.689802753	0.490318237	0.999777511
TCEA3	73.33695978	-1.192589239	0.863038005	-1.381850199	0.167017702	0.999777511
ZNF436-AS1	143.2045087	0.178062509	0.761753359	0.233753494	0.815176356	0.999777511
ZNF436	1739.857786	-0.056061513	0.842577324	-0.066535748	0.946951298	0.999777511
HNRNPR	9748.870232	0.468844672	0.725288508	0.646425067	0.518004111	0.999777511
LINC01355	152.8397782	0.709769487	0.744286519	0.953623999	0.340274003	0.999777511
RCC2	7491.588353	0.440407921	0.697203614	0.631677622	0.527597554	0.999777511
PADI3	2.499293355	-4.813783098	3.194473259	-1.506909812	0.131833776	NA
PADI1	2.426115289	1.895923693	2.926382158	0.647872899	0.51706716	NA
PADI2	266.8407919	-0.343532455	0.880654019	-0.390087875	0.696471568	0.999777511
SDHB	2514.536707	0.522711114	0.672662006	0.777078398	0.437112518	0.999777511
ATP13A2	2629.075051	-0.102972271	0.687218428	-0.149839217	0.880891468	0.999777511
LOC105376806	35.95597308	1.165735543	1.09657947	1.063065263	0.287752356	0.999777511
MFAP2	180.4095362	1.597781984	0.926528057	1.724483109	0.084620666	0.943158122
CROCC	3565.054035	0.283690603	0.840005993	0.337724499	0.735570811	0.999777511
RNU1-2	2.459387668	0.57560132	3.330465393	0.172829095	0.862785767	NA
LOC124903860	2.722729282	-0.89383851	2.695893784	-0.331555537	0.740224899	NA
NBPF1	371.5102294	0.682058277	0.74449671	0.916133367	0.359596949	0.999777511
CROCCP2	834.5556083	0.29027134	0.765791533	0.379047466	0.704652616	0.999777511
MST1P2	19.83323846	-0.230147248	1.21464401	-0.189477119	0.849718886	NA
EIF1AXP1	24.8228713	0.718715113	1.04721186	0.686313	0.492515753	0.999777511
LOC102724250	352.2847001	0.271586987	0.735552122	0.369228745	0.711957232	0.999777511
LINC01719	24.87239052	-1.062807105	1.178292945	-0.901988856	0.367062788	0.999777511
CROCCP3	601.2425044	0.708273208	0.770189943	0.919608486	0.35777739	0.999777511
LINC01772	174.5859337	0.952485467	0.904832091	1.052665436	0.292494355	0.999777511
NECAP2	1097.915809	0.290958834	0.65804743	0.442154806	0.658377188	0.999777511
SPATA21	26.63920679	-0.5099438	1.305239159	-0.390689933	0.696026441	0.999777511
RPL22P3	8.135365696	-0.281788482	1.862721833	-0.151277811	0.879756572	NA
SZRD1	3669.76896	0.832824119	0.828501689	1.005217166	0.314792291	0.999777511
FBXO42	2631.763508	-0.087962345	0.711327932	-0.123659343	0.901585004	0.999777511
MT1XP1	16.01707173	-1.025748233	1.372231149	-0.747503971	0.454759407	NA
CPLANE2	161.92499	0.001300436	0.71865714	0.001809536	0.9985562	0.999777511
ANO7L1	30.65674102	-0.819016528	1.01528484	-0.806686454	0.41984715	0.999777511
ARHGEF19	401.1924578	-0.522971279	0.915451047	-0.571271703	0.56781548	0.999777511
LOC124905310	26.36298325	-0.446704359	1.035694954	-0.431308811	0.666243845	0.999777511
LOC389834	117.7453675	-1.365601112	0.847981733	-1.61041336	0.107307646	0.997750062
LOC100233156	75.47600554	-2.397099367	0.997497599	-2.403112919	0.016256167	0.475379687
LOC101927088	2.774327973	-1.505686975	2.479106802	-0.607350588	0.543618273	NA
LOC107987401	3.184337762	1.128748132	2.248255621	0.502055069	0.615628784	NA
LOC107987360	3.681013463	3.748995853	2.687491411	1.394979659	0.163021973	NA
LOC112268317	3.22505379	0.17535391	2.258092024	0.077655785	0.938101866	NA
LOC102723408	7.270594106	-2.330889845	1.644048313	-1.417774543	0.156256599	NA
LOC642249	3.237339835	-0.311961057	2.273080001	-0.137241565	0.890839857	NA
LOC102723382	3.704593191	-1.516640284	2.150526368	-0.705241426	0.480660005	NA
LOC102723462	3.716491705	-1.481631666	2.482082602	-0.596930845	0.550553552	NA
LOC102723347	5.733407547	-0.447698016	1.745865963	-0.256433211	0.797616346	NA
LOC100286895	2.745715969	-4.94952834	3.099985048	-1.596629746	0.110348264	NA
LOC100507395	13.42812368	-0.483407343	1.307409104	-0.369744513	0.711572862	NA
LOC105379420	9.359616234	-0.636726235	1.748000999	-0.364259651	0.715664127	NA
LOC283788	262.5322383	-0.41578681	0.754366109	-0.551173767	0.581514562	0.999777511
LOC124905311	83.85869928	0.929681546	0.803235167	1.157421368	0.247100248	0.999777511
LOC124905312	207.7211851	0.939935343	0.763319987	1.231377875	0.218181568	0.999777511
SPRY3	3.223646478	-1.19455763	2.58539089	-0.462041401	0.644051631	NA
PPP1R12BP1	2.995759617	-0.555855549	2.259866349	-0.245968329	0.805706749	NA
CD24P4	10.43358542	-1.347708201	1.84829313	-0.72916367	0.465901552	NA
PSMA6P1	3.507947007	-0.94525676	2.296957314	-0.41152561	0.680687166	NA
XGY1	2.508353757	-1.325925859	2.871645067	-0.461730412	0.644274659	NA
ARSLP1	3.20005889	-1.22437225	2.279158728	-0.53720359	0.591126992	NA
RPS24P1	2.709035925	-2.180468022	3.258931553	-0.669074507	0.503447951	NA
SOWAHCP1	7.089672981	-1.949862327	1.748311718	-1.115282994	0.264729171	NA
TEKT4P1	2.793879577	-1.50117306	2.821196914	-0.532105027	0.594653256	NA
EIF4A1P2	8.671919666	0.006117418	1.495791656	0.004089753	0.996736859	NA
TMLHE	442.620217	-1.027158891	0.741677313	-1.384913457	0.166078932	0.999777511
PHF10P1	5.409584931	-0.601313722	1.900050631	-0.316472473	0.751643916	NA
TWF1P2	6.90405904	-0.021346277	1.910777588	-0.011171513	0.991086607	NA
CLIC2	104.8989959	-1.503180623	0.880015484	-1.708129744	0.087612271	0.950775971
RAB39B	648.0067545	-1.096633131	0.759902196	-1.443124045	0.148985531	0.999777511
VBP1	2109.733244	0.418926626	0.716841493	0.584406219	0.558947044	0.999777511
BRCC3	531.6915075	0.180359636	0.697202915	0.258690307	0.795874199	0.999777511
MTCP1	56.51900333	0.403908212	0.862986446	0.468035407	0.63975927	0.999777511
CMC4	44.92308803	-0.237277131	0.988148578	-0.240122929	0.810234959	0.999777511
FUNDC2	842.8777302	-0.169554436	0.683920507	-0.247915415	0.804199853	0.999777511
F8A1	39.49945465	-0.294020715	1.149304838	-0.25582483	0.7980861	0.999777511
F8	39.46100609	-0.286209271	1.096149837	-0.26110415	0.794012192	0.999777511
MPP1	239.836178	-2.356849569	0.802844607	-2.935623591	0.00332878	0.210191922
DKC1	2627.026167	0.137426098	0.76430587	0.179805106	0.857305575	0.999777511
GAB3	220.0497564	-1.736921254	0.8100938	-2.144098936	0.03202496	0.656814481
IKBKGP1	10.334792	0.775864009	1.395153086	0.55611389	0.578133001	NA
IKBKG	334.2288832	0.198049144	0.837691218	0.23642261	0.813104753	0.999777511
G6PD	1283.264026	0.711719021	0.83100341	0.856457401	0.391744826	0.999777511
LOC124905229	6.822892354	-1.595251181	1.762544569	-0.905084166	0.3654208	NA
FAM3A	1003.751733	-0.452488026	0.755505998	-0.598920494	0.549225904	0.999777511
SLC10A3	411.9137205	-1.46613816	0.730829949	-2.006127639	0.044842632	0.753013153
UBL4A	2233.247249	0.116856701	0.657579189	0.177707419	0.858952758	0.999777511
LAGE3	624.7106903	-0.067840195	0.970357927	-0.069912548	0.944263266	0.999777511
PLXNA3	2845.656186	-0.121543527	0.901234267	-0.13486341	0.892719869	0.999777511
FAM50A	3159.891871	-0.00271294	0.984449939	-0.002755792	0.997801199	0.999777511
GDI1	14625.48133	0.447448345	0.782446699	0.571857924	0.567418231	0.999777511
ATP6AP1	5498.492674	-0.240516582	0.746669278	-0.322119295	0.747362321	0.999777511
ATP6AP1-DT	49.07409538	-0.860638813	1.192748159	-0.72155954	0.470565322	0.999777511
TAFAZZIN	1056.760904	0.101138518	0.724931337	0.139514617	0.889043506	0.999777511
DNASE1L1	167.1757301	-1.129861649	0.90902606	-1.242936478	0.213891242	0.999777511
SNORA70	241.5719946	-0.27128657	0.835626181	-0.324650635	0.7454455	0.999777511
RPL10	9226.690037	-0.358500497	1.111537343	-0.322526723	0.747053696	0.999777511
LOC124905228	114.3384664	-0.216257802	0.995461576	-0.217243747	0.828018394	0.999777511
EMD	1396.666995	-0.820207198	0.976685654	-0.839786265	0.401028236	0.999777511
FLNA	38515.60704	0.706520273	0.650969961	1.085334677	0.277773452	0.999777511
TKTL1	15.34374775	-1.80227723	1.375059013	-1.310690824	0.18996224	NA
MECP2	5007.186778	-0.196923724	0.69305823	-0.284137343	0.77630513	0.999777511
IRAK1	4310.876298	-0.049076194	0.701283528	-0.069980532	0.944209155	0.999777511
TMEM187	162.2496717	-0.062660163	0.789380506	-0.079378908	0.936731245	0.999777511
HCFC1-AS1	13.03417841	1.183901384	1.554088658	0.761797841	0.446180669	NA
HCFC1	11828.56457	0.130097055	0.867883167	0.149901577	0.880842267	0.999777511
RENBP	629.2624034	-0.630104588	0.733988268	-0.858466839	0.390634734	0.999777511
NAA10	1255.629856	-0.121490558	0.961437376	-0.126363465	0.899444221	0.999777511
ARHGAP4	135.6200443	-1.170013744	0.819244769	-1.428161386	0.153245412	0.999777511
AVPR2	7.518032571	-2.739970302	1.909843353	-1.434657087	0.151384838	NA
L1CAM-AS1	18.68509138	-1.805618111	1.372107267	-1.315945301	0.188192402	NA
L1CAM	3010.514098	-3.019157404	0.919616655	-3.283060814	0.001026865	0.099127429
PDZD4	6615.044637	-0.285092546	0.828413018	-0.344143006	0.730738742	0.999777511
SSR4	2541.602461	-0.92529512	0.96228647	-0.9615589	0.336271225	0.999777511
IDH3G	2204.328787	-0.018836927	0.696924218	-0.027028659	0.978436876	0.999777511
SRPK3	43.73619039	-1.646949902	1.019701849	-1.615128877	0.106282789	0.997750062
LOC124905227	62.54178459	-1.746355604	0.939325956	-1.859158253	0.06300471	0.846706156
PLXNB3	1604.641075	-2.253042478	0.781072727	-2.884548905	0.003919749	0.230166646
PLXNB3-AS1	180.3443503	-1.672822508	0.812103756	-2.059863035	0.039411636	0.718765333
LOC124905226	52.64950323	-1.48257317	0.94913422	-1.562026886	0.118281655	0.999777511
ABCD1	326.5636758	-0.505024161	0.734891436	-0.687209207	0.491950904	0.999777511
BCAP31	2553.870491	-0.019953891	0.838116879	-0.023808005	0.981005755	0.999777511
SLC6A8	3509.199907	-0.828628983	0.906175785	-0.914424107	0.36049404	0.999777511
PNCK	142.7100935	-1.091112594	0.913359212	-1.194614977	0.232237495	0.999777511
DUSP9	354.3599517	-1.890119573	0.82237769	-2.298359496	0.021541337	0.548590011
MRFAP1P1	3.038088467	-3.520704133	2.746207401	-1.282024122	0.199834184	NA
LOC105373383	28.22081485	-1.887355695	1.164292891	-1.621031709	0.105010838	0.997095671
CCNQ	353.6795203	-0.187468581	0.698812981	-0.26826717	0.788493675	0.999777511
ATP2B3	400.9163681	-4.205960451	1.252301876	-3.358583526	0.00078343	0.084969941
BGN	155.8657189	-1.077207511	1.279206763	-0.842090225	0.399737452	0.999777511
ECMXP	11.9486555	-2.141489177	1.828421257	-1.171223081	0.24150912	NA
HAUS7	803.4179816	-0.08933277	0.781379769	-0.114326955	0.908978616	0.999777511
TREX2	17.17929114	-1.037340925	1.398238185	-0.741891429	0.458153119	NA
ZFP92	140.5761658	0.360437213	0.817918808	0.440676029	0.659447552	0.999777511
PNMA6E	4.427124052	0.256019195	1.89317955	0.13523239	0.892428139	NA
MIR12129	5.706408364	-1.892488305	1.810926309	-1.045038826	0.296005025	NA
ZNF275	2183.391537	-0.693468736	0.662726028	-1.046388261	0.29538181	0.999777511
PNMA6F	8.198709391	-3.345435858	2.096838843	-1.59546637	0.110607985	NA
LOC124905225	3.027205804	-5.089576115	2.968150849	-1.714729599	0.086394814	NA
PNMA6B	16.73993419	0.266381519	1.190124136	0.223826667	0.822892179	NA
PNMA6A	121.9888006	-0.531793056	0.75527716	-0.704103188	0.481368515	0.999777511
PNMA3	307.2066918	-1.565715755	0.900012522	-1.739659969	0.081918742	0.937938809
MAGEA6-DT	3.491834418	-0.456072668	2.492161392	-0.183002862	0.854795773	NA
GABRA3	919.0249732	-2.593874385	1.081824031	-2.397686048	0.016499	0.475379687
LOC105373369	3.237339835	-0.311961057	2.273080001	-0.137241565	0.890839857	NA
GABRE	189.5499554	-0.576707057	0.803556439	-0.717693281	0.472946427	0.999777511
PRRG3	21.94360703	0.280356088	1.117682802	0.250836899	0.801940212	0.999777511
VMA21	3128.438016	-0.048455066	0.941702357	-0.051454757	0.958963152	0.999777511
GPR50	2.520252271	-1.277915953	2.79710639	-0.456870699	0.647763985	NA
RPL19P21	3.914727222	0.666806425	2.019430367	0.330195305	0.741252394	NA
HMGB3	3089.184557	0.566922582	0.767096317	0.739050064	0.459876598	0.999777511
PPIAP91	2.726765267	-0.864929989	2.319246358	-0.372935797	0.709196229	NA
CD99L2	2627.825209	-0.344225164	0.663764287	-0.518595488	0.604042856	0.999777511
MTMR1	1823.816358	-0.483324133	0.687276076	-0.703245973	0.481902474	0.999777511
MTM1	507.7314808	-0.278233607	0.71380578	-0.389788952	0.696692614	0.999777511
LOC124905223	473.3536632	0.10901605	0.923171385	0.118088637	0.905997427	0.999777511
MAMLD1	1219.701956	0.160185922	0.913353891	0.175382098	0.860779406	0.999777511
XRCC6P2	12.35735271	0.03284412	1.360104122	0.02414824	0.980734365	NA
LOC643015	9.429541237	-0.66771484	1.440321893	-0.463587232	0.642943503	NA
EOLA2-DT	82.71287525	-0.800268993	1.015857734	-0.78777664	0.430827367	0.999777511
HSFX4	2.756598632	-3.368070815	2.819500242	-1.194563052	0.232257792	NA
EOLA2	455.4385666	-0.936017542	0.95669204	-0.9783896	0.32788167	0.999777511
TMEM185AP1	23.42315856	0.024043608	1.044643325	0.023016093	0.981637436	0.999777511
TMEM185A	393.0606455	-0.380594147	0.903177562	-0.4213946	0.673466962	0.999777511
EOLA1	273.1404128	-1.594283916	0.890762445	-1.78979696	0.073486558	0.900295785
EOLA1-DT	40.05168592	-1.431924324	0.978829055	-1.462895199	0.143496058	0.999777511
IDSP1	9.386070445	-2.770030662	1.681389904	-1.647464788	0.099462548	NA
IDS	4885.787581	-0.870817566	0.730682	-1.191787352	0.233344636	0.999777511
LOC107985667	4.96370544	-0.361592636	1.820815493	-0.19858829	0.842584814	NA
AFF2	915.1699884	-0.290383695	0.660313873	-0.439766158	0.66010648	0.999777511
FTH1P8	13.16442658	1.131478273	2.296034135	0.492796799	0.622156172	NA
FMR1	2014.750538	0.17578818	0.79474674	0.22118767	0.82494631	0.999777511
FMR1-AS1	6.4246938	-0.532481161	1.818242118	-0.292854926	0.769633043	NA
LOC105373349	3.491834418	-0.456072668	2.492161392	-0.183002862	0.854795773	NA
ANKRD11P2	3.013903908	-2.366757254	2.606725744	-0.907942563	0.363908568	NA
LOC107985703	4.724548385	0.103682343	2.007501314	0.05164746	0.958809602	NA
SLITRK2	5484.433535	-0.786679282	0.754704133	-1.042367794	0.297241192	0.999777511
RN7SKP189	4.673159134	0.451268188	2.778515433	0.162413418	0.870980305	NA
SLITRK4	1102.655532	-1.032095345	0.705719841	-1.46247177	0.143611975	0.999777511
MAGEC2	185.1422753	4.239884031	1.50411817	2.818850351	0.004819598	0.260597513
MAGEC1	5.007651042	-0.641641107	1.959168225	-0.327506897	0.743284527	NA
MAGEC3	13.24295713	-0.351403232	1.389563363	-0.252887519	0.800355134	NA
LDOC1	665.4686534	-0.415432676	1.172099499	-0.35443465	0.723013171	0.999777511
CDR1	520.8938052	-1.090789625	0.79338367	-1.374857673	0.169175574	0.999777511
LINC00632	291.5520197	-1.159957457	0.757470089	-1.531357441	0.125681076	0.999777511
LOC105373344	6.144014306	0.521803715	1.659717682	0.314393056	0.753222529	NA
SOX3	873.1370456	2.167152364	1.037239767	2.089345619	0.036676623	0.693629857
LOC389895	21.22206067	-0.159905442	1.351785588	-0.118292016	0.905836284	0.999777511
ATP11C	1604.727582	0.180254269	0.77770851	0.231776131	0.816711897	0.999777511
MCF 2.00	41.86746687	0.813733937	1.051295077	0.774030008	0.438913046	0.999777511
LOC124905222	172.3880658	0.584342153	0.933709386	0.625828723	0.53142729	0.999777511
LOC100130620	3.444271711	-0.008494764	3.00996335	-0.002822215	0.997748201	NA
FGF13-AS1	5.157932391	0.099158484	1.862407251	0.053242106	0.957539008	NA
FGF13	557.3953697	0.713387262	0.689513263	1.034624424	0.300844343	0.999777511
ZIC3	4.224046139	-1.303272261	2.042525924	-0.638068896	0.523428833	NA
TM9SF5P	73.01283188	0.108469144	0.911748036	0.118968334	0.905300444	0.999777511
RBMX	7861.100348	0.650529008	0.727723668	0.893923115	0.371363029	0.999777511
RAB28P5	94.54172993	-0.224764035	0.974517826	-0.230641276	0.817593498	0.999777511
RANP4	23.99501268	-0.398217235	1.049880086	-0.379297827	0.704466713	0.999777511
ARHGEF6	2560.812788	0.997958567	0.705247233	1.41504783	0.157054473	0.999777511
CD40LG	2.455142244	0.495211925	2.535601212	0.195303553	0.845155316	NA
HTATSF1	2233.679567	0.176697758	0.809070951	0.218395874	0.82712068	0.999777511
STK24P1	6.876439398	1.044684907	1.742378817	0.599573926	0.548790229	NA
MAP7D3	70.80844173	-1.673815438	0.823048981	-2.033676582	0.041984215	0.73374877
FHL1	7728.166502	-0.376005173	0.688330865	-0.546256448	0.584889669	0.999777511
SLC9A6	1180.25437	-0.677032392	0.77398631	-0.874734324	0.381718479	0.999777511
MMGT1	889.1112643	-0.321146354	0.720210627	-0.445906158	0.655665034	0.999777511
CT45A11P	8.182924473	-1.45750536	1.570861238	-0.927838389	0.353491408	NA
SAGE4P	2.474302386	-2.020184083	2.907259223	-0.694875802	0.487133139	NA
INTS6L	609.8308935	-0.527939443	0.758803441	-0.695752569	0.486583798	0.999777511
CROCCP1	6.389836018	-0.500722623	1.690262036	-0.296239643	0.767047076	NA
SMIM10L2A	132.0880626	-1.799827009	0.763049251	-2.358729803	0.018337602	0.500160809
ZNF449	451.0358908	-0.115673561	0.739350296	-0.156452985	0.875675976	0.999777511
LOC105373342	7.651185479	-1.317343218	1.743628474	-0.755518299	0.449938057	NA
LOC100421043	3.649768856	0.550633333	2.443626827	0.225334461	0.821719093	NA
ZNF75D	747.5579652	-0.864421448	0.761128658	-1.135710025	0.256077943	0.999777511
SMIM10L2B	26.12067604	-1.64948589	1.082410417	-1.523900605	0.127533542	0.999777511
RTL8A	941.5860844	-0.31034989	1.157122833	-0.26820825	0.788539025	0.999777511
RTL8C	2524.039494	-0.285926844	1.048017304	-0.272826453	0.784986624	0.999777511
RTL8B	387.3609993	-0.718385908	0.796775654	-0.901616289	0.367260735	0.999777511
SMIM10	163.1859191	0.046937845	1.016885762	0.046158425	0.963183979	0.999777511
MOSPD1	393.9426065	-0.805861894	0.801224987	-1.005787272	0.314517911	0.999777511
PABIR3	162.1809054	-0.136199716	0.836813854	-0.162759872	0.870707504	0.999777511
PABIR2	868.0061566	1.253676852	0.875674308	1.431670245	0.152238216	0.999777511
PLAC1	4.925226624	-2.00902383	2.739083805	-0.733465631	0.463274483	NA
LINC00629	2.981050409	-1.044804185	2.294469338	-0.455357658	0.648851952	NA
MIR503HG	47.52933406	-1.158805535	0.880656969	-1.315842122	0.188227038	0.999777511
RPL36AP54	5.938695252	-0.109733973	2.309320345	-0.047517865	0.962100492	NA
HPRT1	212.434329	0.271662865	0.978600417	0.277603463	0.781316773	0.999777511
PHF6	2281.135142	-0.010350333	0.767398881	-0.013487553	0.989238816	0.999777511
CCDC160	18.19972861	0.327449322	1.123316301	0.291502333	0.77066716	NA
LOC124905221	12.01700256	0.703592849	1.367089469	0.514664815	0.606787264	NA
RPS24P19	13.27231568	0.490920127	1.272263998	0.385863412	0.699597829	NA
GPC3	128.0565925	-0.407981195	0.761271909	-0.535920464	0.592013521	0.999777511
GPC4	639.4167433	0.346945344	0.970622946	0.357446056	0.720757903	0.999777511
LOC124905219	51.09325914	-0.423046411	0.874387894	-0.483820069	0.628513571	0.999777511
NAA20P1	8.141611473	-0.832954189	1.727153302	-0.48226998	0.62961417	NA
HS6ST2-AS1	2.696334931	1.397630503	2.811571914	0.497099326	0.61911901	NA
HS6ST2	1600.740567	0.167755435	0.71751332	0.233801144	0.815139362	0.999777511
MBNL3	2100.224717	-0.317664616	0.779373699	-0.407589602	0.683574999	0.999777511
RAP2C-AS1	45.44210568	-1.231998772	0.909472384	-1.354630216	0.175535402	0.999777511
RAP2C	819.064229	0.140052464	0.704759579	0.198723747	0.842478847	0.999777511
FRMD7	37.39916024	1.324033126	1.435729521	0.922202341	0.356423042	0.999777511
STK26	116.1934959	1.571159163	1.568233426	1.001865626	0.316408496	0.999777511
PNKDP1	2.736841519	0.191024358	2.386220726	0.080053096	0.936195027	NA
MCRIP2P1	32.96101171	-0.178870307	1.486764281	-0.120308451	0.90423881	0.999777511
FIRRE	803.9627645	1.109800835	1.577058048	0.703715907	0.481609712	0.999777511
HDGFP1	98.31596788	0.989902295	0.925004296	1.070159673	0.284547443	0.999777511
IGSF1	14.75488735	0.152906735	1.294032937	0.118162939	0.905938555	NA
ENOX2-AS1	3.691500735	-0.593346733	2.952415341	-0.20096994	0.840722079	NA
SPRING1P2	4.453130872	-0.702906743	1.905533803	-0.368876554	0.71221974	NA
ENOX2	561.1301498	-0.369347092	0.791154954	-0.466845452	0.640610454	0.999777511
DENND10P1	9.753454664	0.662319691	1.521668478	0.435258863	0.663374541	NA
FSIP2LP	6.473687307	-2.521149794	1.782798494	-1.414152975	0.157316992	NA
RBMX2	547.8945187	-0.367157664	0.786897795	-0.466588757	0.640794132	0.999777511
SLC25A14	255.388591	-0.233756967	0.739366957	-0.316158255	0.751882391	0.999777511
ZNF280C	356.7796334	-0.654119074	0.780909895	-0.837637067	0.402234568	0.999777511
AIFM1	1430.39288	-0.731494058	1.014274231	-0.721199491	0.470786785	0.999777511
RAB33A	597.7698637	-1.328874456	0.678527315	-1.958468623	0.050175049	0.782429917
ELF4	821.1324012	-0.34882986	0.875397138	-0.398481837	0.690275044	0.999777511
BCORL1	872.4326949	-1.816742001	1.241251936	-1.463636792	0.143293214	0.999777511
UTP14A	473.4693666	-0.281141483	0.729533618	-0.385371525	0.699962177	0.999777511
LOC105373335	15.055138	-1.783750566	1.380159971	-1.292423054	0.196210677	NA
ZDHHC9	1488.679786	-1.277632559	0.656204867	-1.947002564	0.051534427	0.786582591
SASH3	6.735834979	-2.567630381	1.767776793	-1.452462999	0.14637291	NA
LOC124905215	3.259520111	-1.780170534	2.517928462	-0.706998058	0.479567684	NA
APLN	119.5598066	-1.013174601	1.130223403	-0.896437464	0.370019166	0.999777511
OCRL	1896.831728	-0.38845772	0.67715812	-0.573658808	0.566198708	0.999777511
SMARCA1	1670.898281	-1.35594499	0.661454121	-2.049945638	0.040369736	0.726442935
LOC107985684	117.3662399	-0.727344138	1.606131005	-0.452854802	0.650653299	0.999777511
TJAP1P1	3.211150993	-0.695863287	2.666251503	-0.260989365	0.794100708	NA
LOC124905213	56.20467877	-1.158189074	1.41508128	-0.818461166	0.413093908	0.999777511
LOC107985698	5.431168236	-1.124178203	1.992244236	-0.564277302	0.572565426	NA
LOC100420320	6.660261169	-1.819648341	2.244042489	-0.810879629	0.4174348	NA
LOC107985709	5.172455648	-2.594892289	2.714256993	-0.956023065	0.339060582	NA
PRR32	13.77887383	-0.892704098	1.34394308	-0.66424249	0.506535123	NA
DCAF12L1	7.031433121	-4.817189417	2.199185109	-2.190442904	0.028492131	NA
MTND4LP1	62.99083917	0.151144737	1.755454968	0.086100036	0.931386895	0.999777511
MTCO1P53	2.477923421	1.142209803	2.812948075	0.40605435	0.684702666	NA
DCAF12L2	291.6565773	0.137549214	0.70688108	0.194586073	0.845717006	0.999777511
LOC124905211	9.531042449	1.697742523	1.529155831	1.110248209	0.266892084	NA
LOC105373331	2.908888194	3.407277059	2.767362846	1.231236108	0.21823457	NA
TENM1	1522.653345	2.566804472	0.880949004	2.913681111	0.003571946	0.218406262
SH2D1A	3.39225807	3.64767441	2.644223973	1.379487686	0.16774444	NA
TEX13D	2.719713078	1.360467112	2.493456239	0.545614994	0.585330615	NA
STAG2	8427.328836	0.67834499	0.862907407	0.786115619	0.431799755	0.999777511
STAG2-AS1	6.605203906	1.426731412	1.776918839	0.802924355	0.422018458	NA
PARD6BP1	9.574984121	0.637193681	1.478972459	0.430835393	0.666588063	NA
XIAP	3000.296046	-0.076512481	0.652945579	-0.117180487	0.90671703	0.999777511
FERP1	12.27110568	0.180509341	1.31394476	0.137379703	0.890730673	NA
THOC2	3265.652102	0.07389278	0.670773764	0.110160509	0.91228208	0.999777511
H3P47	6.456143917	-0.517066715	1.637711164	-0.315725218	0.752211084	NA
GRIA3	1348.032293	-0.71079737	0.696284589	-1.020843174	0.307328746	0.999777511
HSPA8P1	214.2343163	0.248040376	1.148455757	0.215977302	0.82900544	0.999777511
LOC124905210	4.564578315	-1.921539064	2.79386314	-0.687771365	0.491596771	NA
CUL4B	2854.046223	-0.43230401	0.657767572	-0.657229132	0.511033597	0.999777511
LAMP2	3673.769249	-0.250217117	0.735998039	-0.339969814	0.73387926	0.999777511
ATP1B4	6.176476344	-0.869948437	1.736794684	-0.500893079	0.616446374	NA
LOC107985629	3.941540453	-0.793317284	2.032294861	-0.390355405	0.696273759	NA
TMEM255A	1580.728487	-0.889904169	0.67995445	-1.30877027	0.19061218	0.999777511
ZBTB33	2119.244003	0.209474368	0.679577659	0.308241988	0.757898205	0.999777511
NKAPP1	34.91804353	-0.26949752	1.042827754	-0.258429563	0.796075403	0.999777511
EEF1A1P30	19.49740193	0.018328724	1.617289014	0.011332992	0.990957774	NA
RHOXF1	29.8155296	-1.085612466	1.380744034	-0.786251788	0.431719991	0.999777511
RHOXF1-AS1	11.69246081	-0.397968161	1.454530134	-0.273605992	0.784387428	NA
LOC124905209	3.262330804	-1.276037096	2.656917959	-0.480269664	0.631035657	NA
NKAP	632.5476769	-1.381599819	0.891689294	-1.549418422	0.121281168	0.999777511
AKAP14	3.57768999	-3.775078661	2.703305207	-1.396467795	0.162573672	NA
NDUFA1	1466.105119	-0.035479486	1.169306746	-0.030342326	0.975794041	0.999777511
RNF113A	871.281519	-1.795000202	0.913299127	-1.965402298	0.049367694	0.77998469
LOC100422368	15.81328215	-0.100985081	1.548955104	-0.065195615	0.948018252	NA
UPF3B	821.8559949	0.154226996	1.199413488	0.128585344	0.897685764	0.999777511
LOC107985694	26.93298376	-0.79811994	1.175293727	-0.679081256	0.497086378	0.999777511
SNORA69	4.414628567	0.592439126	1.898470446	0.312061284	0.754993949	NA
RPL39	180.8372487	0.39002596	1.472548965	0.26486451	0.791113839	0.999777511
SOWAHD	9.243176815	-0.949350411	1.45638524	-0.651853908	0.514495421	NA
LOC124905208	13.78999837	-1.027349291	1.635529724	-0.628144678	0.529909167	NA
SLC25A5	6370.557441	0.416946508	0.87796069	0.474903391	0.634855835	0.999777511
SLC25A5-AS1	55.64116386	-0.064807183	0.907615121	-0.071403816	0.943076372	0.999777511
RNY3P16	8.055993852	-1.253401509	2.469312926	-0.507591199	0.611740064	NA
RN7SL118P	8.942107958	-0.269607503	1.919870805	-0.140430024	0.888320237	NA
RNU1-67P	3.704984652	0.094008868	2.258075328	0.041632299	0.966791824	NA
SLC25A43	667.891434	0.064655623	0.695607989	0.092948361	0.925944585	0.999777511
LOC101928336	7.528108823	-2.042576586	1.921796632	-1.062847417	0.287851152	NA
AKAP17BP	8.819599761	0.295728846	1.717304045	0.172205293	0.863276137	NA
PGRMC1	2725.294607	-0.780527492	0.680873806	-1.146361462	0.251645622	0.999777511
KIAA1210	4.76203484	-0.835261595	1.981549751	-0.421519366	0.673375873	NA
LONRF3	404.8806793	-0.367618532	0.699537247	-0.525516737	0.599224021	0.999777511
LINC01285	2.99817885	-2.400899593	2.609593859	-0.920028067	0.357558093	NA
ZCCHC12	101.3086973	-0.849439552	0.800935208	-1.060559636	0.288890075	0.999777511
TMEM30BP1	3.450308048	-1.391091717	2.491548477	-0.558324163	0.576623048	NA
IL13RA1	303.6407046	-0.294632376	0.704440285	-0.418250322	0.675764107	0.999777511
LOC124905207	14.39688727	-1.566324406	1.27284481	-1.230569818	0.218483799	NA
RBBP8P1	2.94840242	-3.494921732	3.289893731	-1.062320554	0.288090186	NA
DOCK11	1305.808837	-0.811106094	0.734834484	-1.103794272	0.26968239	0.999777511
WDR44	834.0852493	-0.610281916	0.725392414	-0.841312791	0.400172727	0.999777511
KLHL13	1484.491372	0.504533042	0.819498977	0.615660368	0.5381187	0.999777511
SETP8	3.159734323	1.630259919	2.689723122	0.606106965	0.544443726	NA
API5P1	19.93757385	0.251469769	1.108556205	0.226844402	0.820544736	NA
DANT1	8.370281257	0.28845716	1.483676728	0.194420492	0.845846646	NA
DANT2	52.39519037	0.151379133	0.864656339	0.175074334	0.861021225	0.999777511
EEF1GP5	2.96452287	2.252627882	2.770150208	0.813178966	0.416115457	NA
PLS3	661.095556	1.249616911	0.672287063	1.858754958	0.06306188	0.846805771
PLS3-AS1	5.354638435	-2.180819945	2.346830349	-0.929261864	0.352753394	NA
TUBAP6	3.197042687	0.669081926	3.075248285	0.217570051	0.827764121	NA
RBMXL3	6.93771502	-1.913148851	1.720136209	-1.112207766	0.26604883	NA
LRCH2	976.1785625	-0.34249895	0.683730308	-0.500926968	0.616422522	0.999777511
IL13RA2	46.59728068	-2.315119128	1.130656221	-2.0475889	0.040600298	0.726660825
HSPA8P7	4.926428426	0.551891188	1.959089298	0.281708031	0.778167396	NA
HTR2C	31.54058971	-3.034053622	1.433824629	-2.116056288	0.034340021	0.675061504
TNPO3P1	2.459387668	0.57560132	3.330465393	0.172829095	0.862785767	NA
AMOT	1215.839988	0.694530303	0.817552543	0.849523751	0.39558992	0.999777511
LHFPL1	8.103109168	-0.117805845	1.676167472	-0.070282861	0.943968524	NA
TRPC5OS	3.487798433	-0.477558856	2.114748255	-0.225823029	0.821339065	NA
TRPC5	22.74098755	-0.219448303	1.286895611	-0.170525333	0.864597013	0.999777511
ALG13	989.0194233	-0.928407684	0.66061668	-1.405365188	0.159912713	0.999777511
EIF4BP7	79.92989978	-1.677964884	1.123038487	-1.494129456	0.135141786	0.999777511
SERTM2	5.683840557	-0.655432327	2.242613439	-0.29226273	0.770085752	NA
DCX	7303.724339	-1.728836293	0.77695974	-2.22512983	0.026072524	0.606210836
CAPN6	6.535362251	-2.126032197	1.764143564	-1.205135591	0.228150962	NA
PAK3	2842.063755	0.21156768	0.799275626	0.264699276	0.791241135	0.999777511
CHRDL1	2204.084844	2.208022332	0.762706568	2.894982717	0.003791794	0.225026846
RTL9	34.08280465	-0.564800816	0.95180849	-0.59339754	0.552915135	0.999777511
LOC105373312	10.1312952	0.127772871	1.458829024	0.087585912	0.9302058	NA
AMMECR1	576.8530003	0.322328501	0.822371681	0.391949904	0.695095229	0.999777511
TMEM164	1304.894702	-0.240834915	0.732200074	-0.328919545	0.742216501	0.999777511
LOC105373311	15.66305564	-1.05056657	1.219995456	-0.861123346	0.389170112	NA
ACSL4	1990.23373	-0.514981495	0.807554254	-0.637705136	0.523665641	0.999777511
KCNE5	11.65176827	-1.297943164	1.344316565	-0.965504107	0.33429238	NA
NXT2	326.0561771	-0.671480204	0.913804961	-0.734817858	0.46245043	0.999777511
IRS4	14.40233843	-0.134657741	1.576072922	-0.085438776	0.931912567	NA
COL4A5	2292.184217	1.47909215	0.743467908	1.989449893	0.046651567	0.764297562
COL4A6	197.844514	2.694024937	0.73072243	3.686796556	0.000227095	0.036410202
ATG4A	301.6638045	-0.834124819	0.770435085	-1.082667229	0.278956155	0.999777511
PSMD10	1049.906496	-0.388067091	0.661514054	-0.586634688	0.557449081	0.999777511
VSIG1	2.723745133	-1.455622308	2.412344421	-0.603405673	0.546238849	NA
NLRP3P1	3.441042137	-0.447546436	2.23349642	-0.200379294	0.841183952	NA
MID2	107.1635081	0.196681817	0.842660314	0.233405815	0.815446298	0.999777511
TSC22D3	1575.71775	-1.998569156	0.730131921	-2.737271304	0.006195118	0.292886108
PRPS1	2214.900232	0.22841255	0.747530458	0.305556179	0.75994259	0.999777511
FRMPD3-AS1	2.722729282	-0.89383851	2.695893784	-0.331555537	0.740224899	NA
FRMPD3	1094.406374	0.0773291	0.88339046	0.087536716	0.930244902	0.999777511
DNAJA1P3	10.86694594	-0.061785912	1.333294067	-0.046340799	0.963038621	NA
GTF3C6P2	6.235937565	-1.123133549	2.068812481	-0.542888038	0.587206892	NA
NUP62CL	3.940137071	-0.023539347	2.223065548	-0.010588688	0.991551607	NA
RBM41	604.5718939	0.004019883	0.697684474	0.00576175	0.995402814	0.999777511
MORC4	1059.756397	0.808554458	0.750730334	1.077023829	0.28146962	0.999777511
CLDN2	33.26178101	-0.323973782	0.960358851	-0.337346589	0.735855643	0.999777511
TBC1D8B	82.39910046	0.042050631	0.920626893	0.045676084	0.963568426	0.999777511
RNF128	303.3490663	-1.372288898	0.925978594	-1.481987712	0.138343565	0.999777511
MIR548AN	4.489810916	-1.446379334	1.921922621	-0.752568973	0.451708968	NA
RADX	1260.79359	-0.622620363	0.835997264	-0.744763637	0.456414621	0.999777511
PWWP3B	139.0865219	0.018023526	1.487866615	0.012113671	0.990334926	0.999777511
IL1RAPL2	3.725761546	-0.225743089	2.458920937	-0.091805753	0.926852373	NA
FAM199X	3186.95149	-0.037965382	0.785849954	-0.048311235	0.961468201	0.999777511
LOC286437	226.7955775	-0.539491035	0.807527765	-0.668077382	0.504084198	0.999777511
ZCCHC18	283.311213	-0.208198767	0.721180085	-0.288691786	0.772817249	0.999777511
SLC25A53	238.4239652	0.978544369	0.726885751	1.346214818	0.178233248	0.999777511
H2BW3P	15.12360872	-0.237614791	1.425842881	-0.16664865	0.867646512	NA
SLC25A53P1	13.88249009	-1.104088708	1.572637271	-0.702061898	0.482640563	NA
TMSB15B	17.73528202	0.23460332	1.2761043	0.183843374	0.854136329	NA
ELF2P1	49.92280027	-0.983701002	1.010216675	-0.973752489	0.330179448	0.999777511
H2BP9	4.733213395	-1.962610231	1.916630396	-1.023989933	0.30584003	NA
TMSB15B-AS1	32.9813031	-0.56468175	0.94362161	-0.598419688	0.549559932	0.999777511
PLP1	1059.022358	0.2905536	1.110620646	0.261613721	0.793619265	0.999777511
RAB9B	803.2317501	-0.872694524	0.924142871	-0.94432858	0.345001766	0.999777511
TMEM31	10.77492794	-0.950895533	1.605882646	-0.592132642	0.55376177	NA
GLRA4	34.74510849	-2.638484895	1.040863174	-2.534900801	0.011247917	0.396353542
MORF4L2-AS1	99.01706672	-0.423775045	0.842715067	-0.502868717	0.615056576	0.999777511
MORF4L2	11102.75645	-0.743338043	0.699467132	-1.062720476	0.287908732	0.999777511
TCEAL1	376.3674941	-0.368947974	0.723057479	-0.51026092	0.609868678	0.999777511
TCEAL3	639.9061115	-0.801415277	1.259999623	-0.636044061	0.524747704	0.999777511
TCEAL4	1102.361704	-0.223625396	1.024675515	-0.218240207	0.827241959	0.999777511
LINC02589	13.11217145	0.562322666	1.404320359	0.400423352	0.688844727	NA
RAB40A	35.44361616	-1.018586387	1.082987467	-0.940533863	0.346943788	0.999777511
LL0XNC01-250H12.3	122.0756952	-0.993586934	0.98570011	-1.008001241	0.313453867	0.999777511
BEX3	3119.076503	-0.480734323	0.784234481	-0.612998197	0.539877532	0.999777511
TCEAL9	778.125766	-1.176737094	0.918859691	-1.280649381	0.200316847	0.999777511
TCEAL7	200.832587	-3.289453857	0.729386091	-4.509893863	6.49E-06	0.002657533
BEX2	27.84455225	-4.19723969	1.39224353	-3.014730973	0.002572073	0.177617527
TCEAL5	41.6771527	-2.939569052	1.469214081	-2.00077653	0.045416478	0.757818115
TCEAL8	827.4815747	-0.751822629	0.705289938	-1.065976683	0.286434183	0.999777511
BEX4	1276.085088	-1.257409072	0.736648447	-1.706932361	0.087834625	0.950965836
NXF3	5.689279924	-1.220863235	1.924475657	-0.634387466	0.525827988	NA
BEX1	714.2454765	-2.372722605	0.906128958	-2.618526408	0.008831046	0.34644004
RAB40AL	6.414621478	0.152788598	1.637839498	0.093286673	0.925675819	NA
MTCYBP32	4.920388158	-0.007901702	2.744459921	-0.002879146	0.997702777	NA
MTND6P32	3.937116938	-0.370813983	2.901996775	-0.127778909	0.898323941	NA
MTND5P26	4.181120318	0.506181188	2.857168165	0.177161847	0.859381263	NA
MTND4P32	4.179507497	1.253899316	2.857269348	0.438845332	0.660773611	NA
MTATP6P19	2.941951133	1.567983652	2.743041025	0.571622385	0.567577827	NA
MTCO2P19	2.949813662	1.574562931	3.158635606	0.498494644	0.618135444	NA
MTCO1P19	2.950620073	0.990527949	3.150834087	0.314370075	0.753239981	NA
MTND2P2	7.367881243	1.21143195	2.210412562	0.548056942	0.583652805	NA
MTND1P32	9.332810863	1.67763134	2.123629288	0.789983143	0.429537613	NA
LINC00630	102.0335751	0.524216362	0.793897163	0.66030764	0.509056428	0.999777511
BHLHB9	9.382548082	-0.099288973	1.751896415	-0.056675139	0.954803979	NA
GPRASP2	3.483370987	-2.614416198	2.522288848	-1.036525297	0.299957144	NA
BEND7P1	3.960495085	-0.386128201	2.447238384	-0.157781197	0.874629216	NA
GPRASP1	1754.734865	-0.607003456	0.765303852	-0.793153536	0.427688375	0.999777511
ARMCX5-GPRASP2	229.7448346	-0.478009467	0.919038449	-0.520119118	0.602980554	0.999777511
ARMCX5	642.3150437	-0.292852871	0.801462749	-0.365397982	0.714814347	0.999777511
NXF4	11.78715063	2.517856528	1.617491235	1.556643074	0.119555251	NA
TMSB15A	620.6713334	1.319023763	0.736884051	1.790001779	0.073453625	0.900295785
ZMAT1	345.3603336	-0.84357507	0.719332084	-1.172719929	0.240908137	0.999777511
NXF5	8.676967571	-0.999740519	1.468500992	-0.680789815	0.496004495	NA
GK4P	2.461601391	1.954372269	2.634258919	0.741905913	0.458144343	NA
LOC100420247	2.75498581	-1.457759167	2.675577272	-0.54483912	0.58586417	NA
ARMCX2	1016.81494	-0.810160681	0.670674975	-1.207978098	0.227055687	0.999777511
RNU6-30P	6.823489324	-1.915036325	2.148665524	-0.891267768	0.372785536	NA
ARMCX3	2834.705636	-1.634980407	0.676965166	-2.415161798	0.015728221	0.475379687
ARMCX6	524.2404504	-1.310186384	0.738493628	-1.774133634	0.076041049	0.914790464
ARMCX1	1894.694297	-1.422597028	0.698301025	-2.037226035	0.041627396	0.731729864
PRKCIP1	6.430552046	-0.972598426	1.656735157	-0.587057275	0.557165241	NA
ARMCX4	2404.73673	-1.299598655	1.015263052	-1.280061018	0.200523677	0.999777511
HNRNPH2	34.10549611	-1.05739119	1.133371571	-0.93296075	0.350840234	0.999777511
GLA	586.1565114	-0.307886451	0.713571159	-0.431472666	0.666124723	0.999777511
RPL36A	12.03355752	-0.462173376	1.379565208	-0.335013795	0.73761468	NA
BTK	14.79185625	-2.3375062	1.427177483	-1.637852494	0.101452468	NA
TIMM8A	273.8559737	0.114127014	1.02032794	0.111853268	0.910939751	0.999777511
RPL21P132	2.946374648	0.91944836	2.303567064	0.399141129	0.689789218	NA
NANOGNBP3	7.67573408	-0.022984553	2.500562919	-0.009191751	0.992666147	NA
TAF7L	5.230691578	-2.657047054	2.147004798	-1.237559905	0.215879289	NA
DRP2	671.0835234	-0.479149725	0.81255342	-0.589683968	0.555402546	0.999777511
CENPI	887.0147446	0.535096915	0.862082389	0.620702756	0.534795216	0.999777511
TMEM35A	325.7580355	-0.178199446	0.724598841	-0.245928417	0.805737646	0.999777511
TRMT2B	654.1522392	0.178919526	0.71009727	0.251964814	0.801068261	0.999777511
ARL13A	10.34970671	0.204575824	1.375576581	0.148720054	0.881774536	NA
XKRX	3.764860822	-2.74372081	2.418441744	-1.134499443	0.256585107	NA
HNRNPA1P26	2.971365618	-0.095067755	2.393160377	-0.039724774	0.96831255	NA
NOX1	8.536675195	0.526580177	1.540759909	0.341766536	0.732526595	NA
LOC124900498	2.48599146	-2.028411592	2.827414785	-0.717408568	0.473122034	NA
CSTF2	961.5782506	0.316417734	0.72739119	0.435003528	0.663559866	0.999777511
RAD21P1	4.414031596	0.967752242	2.043464937	0.473583972	0.635796607	NA
SYTL4	292.3019415	0.997450465	0.740595553	1.34682211	0.178037532	0.999777511
SRPX2	48.0405679	-0.641739143	0.935117637	-0.686265682	0.492545585	0.999777511
TSPAN6	620.5132925	-0.225122105	0.718540512	-0.31330468	0.754049195	0.999777511
PCDH19	1743.138125	0.668541137	1.008781467	0.66272147	0.507508957	0.999777511
RPSAP8	2.937314247	-0.512184125	2.683829827	-0.19084076	0.848650353	NA
EEF1A1P15	2.747929692	-2.228403558	2.432079351	-0.916254463	0.359533446	NA
DIAPH2-AS1	2.417655789	3.1137039	2.930088744	1.062665391	0.287933721	NA
NDUFB5P2	2.719918588	-1.433932795	2.802261153	-0.511705625	0.608857049	NA
RPA4	9.907882766	-1.822498012	1.518053378	-1.200549361	0.229926054	NA
DIAPH2	1047.61231	-0.037998955	0.696753211	-0.05453718	0.956507187	0.999777511
LOC105373296	3.479338933	-0.036321567	2.516683771	-0.014432313	0.98848508	NA
KAT7P1	12.32895408	0.293416088	1.290826281	0.227308734	0.820183682	NA
LOC107985710	6.464626906	-4.680158563	2.306963523	-2.02870939	0.042487899	NA
FAM133A	26.1788119	0.522934152	1.375880323	0.380072411	0.703891664	0.999777511
NAP1L3	848.9014956	-0.528841763	0.871853379	-0.606571903	0.544135051	0.999777511
AP2B1P1	12.06417381	0.102963411	1.327225887	0.077577911	0.938163814	NA
KRT18P11	2.68685958	3.281210644	2.897842035	1.132294516	0.257510635	NA
EIF4A1P10	103.7599119	0.300254942	1.154220405	0.260136574	0.794758427	0.999777511
VDAC1P3	3.946386779	0.716998887	2.536393871	0.282684363	0.777418804	NA
PCDH11X	277.8612928	1.838924712	1.279541337	1.437174915	0.150668299	0.999777511
LOC105373293	4.137775617	2.875341897	2.361956068	1.217356214	0.223468715	NA
PABPC5	215.2560159	-0.088299036	0.89351648	-0.098821945	0.921279645	0.999777511
PABPC5-AS1	4.683231456	-0.49177182	1.979623295	-0.248416868	0.803811884	NA
LOC107985713	3.197042687	0.669081926	3.075248285	0.217570051	0.827764121	NA
CAPZA1P1	4.928847659	-0.320616539	1.95464796	-0.164027766	0.869709285	NA
LOC124905233	3.589379064	-3.779507758	2.78191126	-1.358601122	0.17427302	NA
RPSAP15	6.947166882	-0.290209726	1.660185654	-0.174805586	0.861232399	NA
KLHL4	126.8374343	2.306066529	1.127718361	2.044895791	0.040865133	0.72869567
COPS8P1	2.706616693	-0.271883846	3.230631813	-0.084158103	0.932930729	NA
GEMIN8P3	4.91232405	5.725798058	3.172383382	1.804888429	0.071092143	NA
EEF1A1P29	31.12776116	1.197568373	1.152408843	1.039187073	0.298717741	0.999777511
DACH2	169.0425485	0.404020694	3.305289919	0.122234571	0.902713248	0.999777511
STIP1P3	16.97087647	0.77913767	1.292864808	0.602644349	0.546745311	NA
CHM	1586.07758	-0.318334941	0.925824598	-0.343839364	0.730967095	0.999777511
POF1B	11.27635483	0.08493853	1.427670841	0.059494477	0.952558264	NA
ZNF711	2035.616326	-0.08083722	0.721079864	-0.112105779	0.910739535	0.999777511
SATL1	20.60647039	0.398918279	1.259248613	0.316790723	0.751402404	0.999777511
APOOL	1077.576848	-0.334318029	0.726004241	-0.460490463	0.645164215	0.999777511
TEX16P	10.33240804	2.564958348	2.104445254	1.218828735	0.222909203	NA
HDX	267.2947631	-0.079072075	0.839993944	-0.094134101	0.925002632	0.999777511
RPS6KA6	122.8956622	0.562454529	0.876018936	0.642057501	0.520835849	0.999777511
POU3F4	1196.620588	2.563612917	0.898069812	2.854580883	0.004309366	0.24599407
LOC107985635	4.136969206	3.953476166	2.52537653	1.565499686	0.117465791	NA
EIF3JP1	4.427124052	0.256019195	1.89317955	0.13523239	0.892428139	NA
LOC105373285	4.189579818	0.134371914	2.035985512	0.065998463	0.947379049	NA
LOC105373284	29.00305802	0.177944742	1.407804906	0.126398723	0.899416313	0.999777511
LOC124905203	26.55981036	-0.116977185	1.686314879	-0.069368531	0.944696277	0.999777511
SH3BGRL	2687.065631	0.229224671	0.842769052	0.271989901	0.785629784	0.999777511
HMGN5	148.3081165	0.957292994	1.369420791	0.699049555	0.484521062	0.999777511
VDAC1P1	18.75879053	0.586345299	1.23697717	0.474014649	0.635489461	NA
LOC124905202	17.49844945	-1.003384847	1.183528374	-0.847791121	0.396554309	NA
PSMA1P1	5.448300607	-0.287857588	2.225097589	-0.129368523	0.897066054	NA
BRWD3	2160.575489	-0.793896211	0.665810699	-1.192375269	0.233114133	0.999777511
HK2P1	12.92720255	-0.989774626	1.293611967	-0.765124822	0.44419722	NA
LOC105373282	5.570836223	-2.719361657	2.128736565	-1.27745335	0.20144224	NA
ITM2A	1465.268013	-2.061847642	1.438818801	-1.433014109	0.151853805	0.999777511
GPR174	279.0910526	-2.382612097	1.320024292	-1.804975947	0.071078446	0.885767852
LPAR4	376.2825143	-1.09938179	0.975967445	-1.126453342	0.259973679	0.999777511
FNDC3CP	8.617985091	-2.028642798	1.655627452	-1.225301498	0.220461644	NA
TAF9B	1337.060437	-0.301174631	0.72305847	-0.416528737	0.677023144	0.999777511
PGK 1.00	17795.97825	-0.028773933	0.732112844	-0.039302593	0.96864914	0.999777511
PGAM4	11.1716319	-0.629529589	1.416072128	-0.444560398	0.656637472	NA
C4orf46P2	30.03252485	-1.592254656	1.007616434	-1.580219022	0.114056717	0.999777511
ATP7A	1161.166604	-1.184233152	0.827694698	-1.430760829	0.152498773	0.999777511
COX7B	1610.022447	-0.019900979	0.846060141	-0.023521943	0.981233935	0.999777511
MAGT1	1407.964202	0.134129213	0.721147907	0.18599404	0.852449435	0.999777511
ATRX	4389.655118	-0.230725585	0.774205799	-0.298015831	0.765691081	0.999777511
MIR325HG	18.4564722	0.97020076	1.366163857	0.710164271	0.477602274	NA
TRAPPC13P1	5.386807684	0.463833203	1.776468262	0.261098503	0.794016546	NA
MAGEE1	205.7362754	-1.847981163	0.761418385	-2.427024616	0.015223223	0.468590625
LDHBP2	6.705796104	-0.378912987	1.627951627	-0.232754451	0.815952084	NA
PBDC1	263.0652455	0.009369082	1.048904689	0.008932253	0.992873188	0.999777511
ARL5AP5	4.677788159	-1.528918892	2.006668965	-0.761918841	0.446108444	NA
FOXN3P2	6.880676962	-1.104779605	1.879764278	-0.587722417	0.556718626	NA
SAR1AP4	5.925626285	-1.951647192	1.96637941	-0.992507947	0.320949805	NA
MAGEE2	36.54978162	-0.453816409	1.084836027	-0.418327192	0.675707911	0.999777511
TTC3P1	263.1741452	-1.514200317	0.763003076	-1.984527145	0.047197105	0.766618261
BRAFP1	9.949199695	-1.43807965	1.522475558	-0.944566658	0.344880156	NA
LOC107985664	103.082134	-0.945738549	0.908261967	-1.041261864	0.297754031	0.999777511
ZDHHC15	617.007414	-0.34743011	0.881852709	-0.393977482	0.693597664	0.999777511
TERF1P7	11.90360676	-0.454649198	1.497296201	-0.303646799	0.761396994	NA
LOC124905200	2.755792221	-2.210968314	2.690337252	-0.821818273	0.411180332	NA
UPRT	359.8131434	-0.988327419	0.702078372	-1.407716656	0.159214988	0.999777511
ABCB7	1156.124633	-0.080763391	0.723763502	-0.111588096	0.911150011	0.999777511
NEXMIF	1839.824575	-1.427028099	0.806948341	-1.768425594	0.076989781	0.91524022
RLIM	6373.418371	-1.223619407	0.650967902	-1.879692384	0.060150014	0.827132485
PABPC1P3	5.395085163	-0.842594042	1.961642904	-0.429534876	0.667534019	NA
HNRNPA1P25	3.467230979	-0.097781486	2.296097888	-0.04258594	0.966031604	NA
SLC16A2	2589.958353	0.100999304	0.723889959	0.139523007	0.889036877	0.999777511
LOC105373252	11.23692002	-1.218453674	1.352612013	-0.900815357	0.367686501	NA
THAP12P1	2.423901566	0.516307627	2.906606484	0.177632449	0.859011639	NA
LOC124905199	96.57924052	-0.753237333	1.270744972	-0.592752558	0.553346762	0.999777511
RN7SL648P	23.65734604	-0.699075431	1.31063082	-0.533388518	0.593764664	0.999777511
MIR421	12.43498172	-1.558783335	1.322583721	-1.178589537	0.23856166	NA
RAB11FIP1P1	285.6000882	-0.752961328	0.705319659	-1.067546209	0.285725259	0.999777511
BMP2KL	18.45226196	-1.782553333	1.90973358	-0.933404194	0.350611316	NA
ATP5MKP1	3.415240826	-1.372574974	3.014884767	-0.455266148	0.648917777	NA
MKRN5P	50.29235045	-1.312549025	1.37440699	-0.954992979	0.339581248	0.999777511
DDX3P1	72.87077129	-0.782738834	0.927209794	-0.844187409	0.398564689	0.999777511
UHRF2P1	30.57592833	-0.932065652	1.386110607	-0.672432378	0.501308476	0.999777511
AARSD1P1	25.11887653	-0.355717667	1.123007049	-0.316754616	0.751429803	0.999777511
SHISA5P2	36.10820348	-0.868027726	0.947748648	-0.915883899	0.359727793	0.999777511
RPSAP14	2.717080475	0.1486929	3.228546277	0.046055682	0.963265869	NA
FTX	144.506626	-0.763490093	1.002659505	-0.761464973	0.446379392	0.999777511
JPX	173.4613913	-0.117293885	0.788168688	-0.14881825	0.881697049	0.999777511
XIST	14763.81846	-0.386566031	0.993644734	-0.389038474	0.697247686	0.999777511
TSIX	84.18537524	-0.500124951	1.027658539	-0.486664521	0.626496091	0.999777511
SEPHS1P4	2.438820214	1.166447624	2.466007782	0.47301052	0.636205674	NA
CHIC1	472.8434861	-0.54447606	0.895551924	-0.607978215	0.543201922	0.999777511
MAP2K4P1	4.680602783	0.399565069	1.849071586	0.216089562	0.828917936	NA
TOMM20P4	2.503720801	-0.666363357	2.483035968	-0.268366373	0.788417321	NA
NAP1L2	157.5808838	-0.834397649	1.14062346	-0.731527694	0.464456895	0.999777511
PABPC1L2A	43.25756817	-2.482548988	1.043758586	-2.378470483	0.017384629	0.489970138
PABPC1L2B	59.18599713	-2.179913578	0.943505192	-2.310441528	0.020863722	0.539530589
PHKA1	884.8044923	-0.41237067	0.698056193	-0.590741368	0.554693726	0.999777511
RNU2-68P	3.198446068	-0.271616766	2.183321778	-0.124405284	0.90099439	NA
HDAC8	649.5227833	-0.009121232	0.667009206	-0.013674822	0.989089411	0.999777511
LOC105373250	13.423973	0.958739213	1.353052352	0.708575106	0.478588189	NA
CITED1	970.5620999	2.093525994	0.896853742	2.334300339	0.019580001	0.517957043
RPS4X	13038.3152	0.246460099	0.740498841	0.332829824	0.739262744	0.999777511
ERCC6L	621.845087	0.615787627	0.806828962	0.763219537	0.445332479	0.999777511
RN7SL388P	4.881672483	-0.348197243	2.03554858	-0.171058184	0.864178016	NA
PIN4	655.7987032	0.198140873	0.962281119	0.205907472	0.836863189	0.999777511
LOC121627959	3.256891438	-0.314355006	2.581867308	-0.121754904	0.90309313	NA
RTL5	993.7199865	-0.863958403	1.109816806	-0.778469382	0.43629235	0.999777511
NHSL2	484.5087257	-0.272497827	1.044562862	-0.260872597	0.794190758	0.999777511
CXCR3	3.465226696	-0.89596848	2.124011188	-0.421828513	0.673150192	NA
GCNA	116.0812117	-0.216199291	0.77016964	-0.280716455	0.778927887	0.999777511
OGT	8896.826765	-0.301412135	0.748262031	-0.40281629	0.687083376	0.999777511
PABPN1P1	55.83248254	-0.616572057	1.118603951	-0.551197818	0.581498076	0.999777511
TAF1	2729.746313	-0.485886943	0.80973145	-0.600059369	0.548466669	0.999777511
RHOG2P	4.252057243	-1.764621695	1.981612716	-0.890497765	0.373198668	NA
LOC124905198	3.711439869	-1.082152107	2.415298847	-0.448040667	0.654123847	NA
ZCRB1P1	8.726953441	-0.82168987	1.476544973	-0.556494984	0.577872523	NA
ITGB1BP2	81.2566644	-0.72677642	0.795606958	-0.913486756	0.360986596	0.999777511
NONO	17238.40555	0.099309627	0.7002961	0.141810909	0.887229367	0.999777511
LOC105373247	4.734411267	-0.868997448	2.008033112	-0.432760517	0.66518876	NA
ZMYM3	4704.471739	-0.575935532	0.684082264	-0.841909755	0.399838469	0.999777511
GJB1	93.33669036	-2.798144277	1.032362644	-2.71042767	0.00671965	0.30145234
NLGN3	6783.615044	-0.852681941	0.701593795	-1.21534989	0.224232671	0.999777511
LOC124905197	110.2203094	-0.903976859	0.880693366	-1.026437684	0.304685323	0.999777511
MED12	4397.783204	-0.313088442	0.661408703	-0.473366076	0.635952028	0.999777511
IL2RG	3.253064893	-0.298394226	2.271659577	-0.131355168	0.895494352	NA
FOXO4	708.92746	-1.763399656	0.726513337	-2.427208925	0.015215491	0.468590625
SNX12	1565.388901	-0.471435291	0.701806929	-0.671744994	0.501746052	0.999777511
SOCS5P4	20.45477033	-2.344552486	1.247518837	-1.879372413	0.06019366	NA
RPS23P8	81.06462738	0.357788457	0.838353694	0.42677507	0.669543166	0.999777511
SLC7A3	128.5291539	0.370486189	0.82522206	0.448953326	0.653465327	0.999777511
DLG3	797.6846364	-1.001839751	0.686961663	-1.458363406	0.144740402	0.999777511
LOC105373244	11.22361812	-0.927187596	1.344708647	-0.689508168	0.490503535	NA
GDPD2	183.0772671	1.319063419	0.757514561	1.741304374	0.08163024	0.937722351
TRAPPC2LP1	7.838751703	0.529645363	2.032040263	0.260647081	0.794364679	NA
KIF4A	2789.840886	1.00192829	0.866215856	1.156672767	0.24740608	0.999777511
PDZD11	817.5188705	-0.21612882	0.70144757	-0.308118282	0.757992331	0.999777511
RAB41	56.66074716	-0.409264677	0.847693174	-0.482798128	0.62923908	0.999777511
ARR3	9.215762683	-0.952951719	1.436390654	-0.66343492	0.507052047	NA
P2RY4	6.27381548	-0.908625562	1.754799083	-0.517794641	0.604601557	NA
LOC107985683	75.05936134	-0.525730812	1.231782218	-0.426805002	0.669521363	0.999777511
IGBP1	803.9987102	-0.969835051	0.678097671	-1.430229144	0.152651264	0.999777511
EDA	23.72303348	-0.101662352	1.141006984	-0.089098799	0.929003392	0.999777511
NALF2	279.0202678	-2.026345762	0.954634429	-2.122640563	0.033783983	0.669425712
PJA1	2156.671855	-0.599905515	0.698953612	-0.858290886	0.390731861	0.999777511
EFNB1	2515.08488	0.788004154	0.797807476	0.987712171	0.323293632	0.999777511
SERBP1P1	8.290043142	0.616842036	1.618247687	0.381179	0.70307043	NA
STARD8	383.3424686	0.500879478	0.71781275	0.697785707	0.485311219	0.999777511
RPL31P63	2.983861103	-0.590014484	2.722897479	-0.216686265	0.828452853	NA
YIPF6	2455.339306	-0.596311996	0.71679599	-0.831913131	0.405457979	0.999777511
AKIRIN1P2	2.711249648	-0.83781296	2.464257662	-0.339985941	0.733867115	NA
PGK1P1	13.85546742	-0.671310067	1.296337207	-0.517851423	0.604561937	NA
OPHN1	1505.843333	-0.562812193	0.768230289	-0.7326087	0.463797123	0.999777511
NXTAR	3.428546652	-0.022051139	2.549346677	-0.008649722	0.993098607	NA
AR	1754.187703	0.83411047	0.779612824	1.069903476	0.284662759	0.999777511
EDA2R	40.68327209	2.137087821	1.54905464	1.379607773	0.167707443	0.999777511
HEPH	48.41788635	1.836076925	0.889074531	2.065155238	0.038908314	0.714229544
EIF4BP9	3.974603392	-1.611719646	2.393333194	-0.673420504	0.500679808	NA
RBMXP5	5.637475722	0.348794126	1.903996575	0.183190522	0.854648531	NA
ETF1P3	2.450718728	1.204398041	2.891463143	0.416535844	0.677017944	NA
[truncated: 27,193 more rows]
